# Supplementary material for: Evolutionary origin of genomic structural variations in domestic yaks
Source: Nat Commun. 2023 Sep 19;14:5617. doi: 10.1038/s41467-023-41220-x (PMC10509194; doi:10.1038/s41467-023-41220-x)
Supplement: Supplementary file 5 — Supplementary data 1-16 [file 41467_2023_41220_MOESM5_ESM.xlsx]

## Sheet: Supplementary Data 1
Supplementary Data 1. Resequencing information of the 386 sample.
Sample ID	Abbreviation	Breeds	Species	Sampling location	Data sources	SRR accession
Domestic Yak01	DYGS01	Tianzhu white yak	Bos grunniens	Bairi Tibetan Autonomous County, Gansu, China	Qiu et al., 2015	SRR2050538
Domestic Yak02	DYGS02	Tianzhu white yak	Bos grunniens	Bairi Tibetan Autonomous County, Gansu, China	Qiu et al., 2015	SRR2058044
Domestic Yak03	DYGS03	Tianzhu white yak	Bos grunniens	Bairi Tibetan Autonomous County, Gansu, China	This study	SRR24109042
Domestic Yak04	DYGS04	Tianzhu white yak	Bos grunniens	Bairi Tibetan Autonomous County, Gansu, China	Qiu et al., 2015	SRR2058047
Domestic Yak05	DYGS05	Tianzhu white yak	Bos grunniens	Bairi Tibetan Autonomous County, Gansu, China	Qiu et al., 2015	SRR2058050
Domestic Yak06	DYGS06	Tianzhu white yak	Bos grunniens	Bairi Tibetan Autonomous County, Gansu, China	Qiu et al., 2015	SRR2058051
Domestic Yak07	DYGS07	Tianzhu white yak	Bos grunniens	Bairi Tibetan Autonomous County, Gansu, China	Qiu et al., 2015	SRR2058052
Domestic Yak08	DYGS08	Tianzhu white yak	Bos grunniens	Bairi Tibetan Autonomous County, Gansu, China	Qiu et al., 2015	SRR2058053
Domestic Yak09	DYGS09	Tianzhu white yak	Bos grunniens	Bairi Tibetan Autonomous County, Gansu, China	This study	SRR24109041
Domestic Yak10	DYGS10	Tianzhu white yak	Bos grunniens	Bairi Tibetan Autonomous County, Gansu, China	This study	SRR24108923
Domestic Yak11	DYGS11	Tianzhu white yak	Bos grunniens	Bairi Tibetan Autonomous County, Gansu, China	This study	SRR24108912
Domestic Yak12	DYGS12	Tianzhu white yak	Bos grunniens	Bairi Tibetan Autonomous County, Gansu, China	This study	SRR24108901
Domestic Yak13	DYGS13	Tianzhu white yak	Bos grunniens	Bairi Tibetan Autonomous County, Gansu, China	This study	SRR24108890
Domestic Yak14	DYGS14	Tianzhu white yak	Bos grunniens	Bairi Tibetan Autonomous County, Gansu, China	This study	SRR24109029
Domestic Yak15	DYGS15	Tianzhu white yak	Bos grunniens	Bairi Tibetan Autonomous County, Gansu, China	This study	SRR24109018
Domestic Yak16	DYGS16	Tianzhu white yak	Bos grunniens	Bairi Tibetan Autonomous County, Gansu, China	This study	SRR24109007
Domestic Yak17	DYGS17	Tianzhu white yak	Bos grunniens	Bairi Tibetan Autonomous County, Gansu, China	This study	SRR24108964
Domestic Yak18	DYGS18	Tianzhu white yak	Bos grunniens	Bairi Tibetan Autonomous County, Gansu, China	This study	SRR24109040
Domestic Yak19	DYGS19	Tianzhu white yak	Bos grunniens	Bairi Tibetan Autonomous County, Gansu, China	This study	SRR24108997
Domestic Yak20	DYGS20	Tianzhu white yak	Bos grunniens	Bairi Tibetan Autonomous County, Gansu, China	This study	SRR24108986
Domestic Yak21	DYGS21	Tianzhu white yak	Bos grunniens	Bairi Tibetan Autonomous County, Gansu, China	This study	SRR24108975
Domestic Yak22	DYGS22	Tianzhu white yak	Bos grunniens	Bairi Tibetan Autonomous County, Gansu, China	This study	SRR24108943
Domestic Yak23	DYGS23	Tianzhu white yak	Bos grunniens	Bairi Tibetan Autonomous County, Gansu, China	This study	SRR24108932
Domestic Yak24	DYGS24	Tianzhu white yak	Bos grunniens	Bairi Tibetan Autonomous County, Gansu, China	This study	SRR24108927
Domestic Yak25	DYGS25	Tianzhu white yak	Bos grunniens	Bairi Tibetan Autonomous County, Gansu, China	This study	SRR24108926
Domestic Yak26	DYGS26	Tianzhu white yak	Bos grunniens	Bairi Tibetan Autonomous County, Gansu, China	Chai et al., 2020	SRR12963621
Domestic Yak27	DYGS27	Tianzhu white yak	Bos grunniens	Bairi Tibetan Autonomous County, Gansu, China	Chai et al., 2020	SRR12963620
Domestic Yak28	DYGS28	Tianzhu white yak	Bos grunniens	Bairi Tibetan Autonomous County, Gansu, China	Chai et al., 2020	SRR12963619
Domestic Yak29	DYGS29	Tianzhu white yak	Bos grunniens	Bairi Tibetan Autonomous County, Gansu, China	This study	SRR24108925
Domestic Yak30	DYGS30	Tianzhu white yak	Bos grunniens	Bairi Tibetan Autonomous County, Gansu, China	This study	SRR24108924
Domestic Yak31	DYGS31	Tianzhu white yak	Bos grunniens	Bairi Tibetan Autonomous County, Gansu, China	Zhang et al., 2021	SRR17032010
Domestic Yak32	DYGS32	Gannan yak	Bos grunniens	Maqu County, Gannan Tibetan Autonomous Prefecture, Gansu, China	Qiu et al., 2015	SRR2059874
Domestic Yak33	DYGS33	Gannan yak	Bos grunniens	Maqu County, Gannan Tibetan Autonomous Prefecture, Gansu, China	Qiu et al., 2015	SRR2058191
Domestic Yak34	DYGS34	Gannan yak	Bos grunniens	Maqu County, Gannan Tibetan Autonomous Prefecture, Gansu, China	Chai et al., 2020	SRR12963688
Domestic Yak35	DYGS35	Gannan yak	Bos grunniens	Maqu County, Gannan Tibetan Autonomous Prefecture, Gansu, China	Chai et al., 2020	SRR12963687
Domestic Yak36	DYGS36	Gannan yak	Bos grunniens	Maqu County, Gannan Tibetan Autonomous Prefecture, Gansu, China	Chai et al., 2020	SRR12963686
Domestic Yak37	DYGS37	Gannan yak	Bos grunniens	Maqu County, Gannan Tibetan Autonomous Prefecture, Gansu, China	This study	SRR24108922
Domestic Yak38	DYMG01	Mongolia yak	Bos grunniens	Embd Switzerland	Medugorac et al., 2017	SRR1954998
Domestic Yak39	DYMG02	Mongolia yak	Bos grunniens	Taufkirchen Germany	Medugorac et al., 2017	SRR1954997
Domestic Yak40	DYNP01	Nepal yak	Bos grunniens	Humla, Nepal	This study	SRR24108921
Domestic Yak41	DYNP02	Nepal yak	Bos grunniens	Humla, Nepal	This study	SRR24108920
Domestic Yak42	DYNP03	Nepal yak	Bos grunniens	Humla, Nepal	This study	SRR24108919
Domestic Yak43	DYNP04	Nepal yak	Bos grunniens	Humla, Nepal	This study	SRR24108918
Domestic Yak44	DYNP05	Nepal yak	Bos grunniens	Humla, Nepal	This study	SRR24108917
Domestic Yak45	DYNP06	Nepal yak	Bos grunniens	Humla, Nepal	This study	SRR24108916
Domestic Yak46	DYNP07	Nepal yak	Bos grunniens	Humla, Nepal	This study	SRR24108915
Domestic Yak47	DYNP08	Nepal yak	Bos grunniens	Humla, Nepal	This study	SRR24108914
Domestic Yak48	DYNP09	Nepal yak	Bos grunniens	Humla, Nepal	This study	SRR24108913
Domestic Yak49	DYNP10	Nepal yak	Bos grunniens	Humla, Nepal	This study	SRR24108911
Domestic Yak50	DYNP11	Nepal yak	Bos grunniens	Solukhmbu, Nepal	This study	SRR24108910
Domestic Yak51	DYNP12	Nepal yak	Bos grunniens	Solukhmbu, Nepal	This study	SRR24108909
Domestic Yak52	DYNP13	Nepal yak	Bos grunniens	Solukhmbu, Nepal	This study	SRR24108908
Domestic Yak53	DYNP14	Nepal yak	Bos grunniens	Solukhmbu, Nepal	This study	SRR24108907
Domestic Yak54	DYNP15	Nepal yak	Bos grunniens	Solukhmbu, Nepal	This study	SRR24108906
Domestic Yak55	DYNP16	Nepal yak	Bos grunniens	Solukhmbu, Nepal	This study	SRR24072065
Domestic Yak56	DYNP17	Nepal yak	Bos grunniens	Solukhmbu, Nepal	Zhang et al., 2021	SRR14416026
Domestic Yak57	DYNP18	Nepal yak	Bos grunniens	Solukhmbu, Nepal	This study	SRR24108905
Domestic Yak58	DYNP19	Nepal yak	Bos grunniens	Solukhmbu, Nepal	This study	SRR24108904
Domestic Yak59	DYNP20	Nepal yak	Bos grunniens	Solukhmbu, Nepal	This study	SRR24108903
Domestic Yak60	DYNP21	Nepal yak	Bos grunniens	Rasuwa, Nepal	This study	SRR24108902
Domestic Yak61	DYNP22	Nepal yak	Bos grunniens	Rasuwa, Nepal	This study	SRR24108900
Domestic Yak62	DYNP23	Nepal yak	Bos grunniens	Rasuwa, Nepal	This study	SRR24108899
Domestic Yak63	DYNP24	Nepal yak	Bos grunniens	Rasuwa, Nepal	This study	SRR24108898
Domestic Yak64	DYNP25	Nepal yak	Bos grunniens	Rasuwa, Nepal	This study	SRR24108897
Domestic Yak65	DYNP26	Nepal yak	Bos grunniens	Rasuwa, Nepal	This study	SRR24108896
Domestic Yak66	DYNP27	Nepal yak	Bos grunniens	Rasuwa, Nepal	This study	SRR24108895
Domestic Yak67	DYNP28	Nepal yak	Bos grunniens	Rasuwa, Nepal	This study	SRR24108894
Domestic Yak68	DYPK01	Pakistan yak	Bos grunniens	Hunza, Pakistan	This study	SRR24108893
Domestic Yak69	DYPK02	Pakistan yak	Bos grunniens	Hunza, Pakistan	This study	SRR24108892
Domestic Yak70	DYPK03	Pakistan yak	Bos grunniens	Hunza, Pakistan	This study	SRR24108891
Domestic Yak71	DYPK04	Pakistan yak	Bos grunniens	Hunza, Pakistan	This study	SRR24108889
Domestic Yak72	DYPK05	Pakistan yak	Bos grunniens	Hunza, Pakistan	This study	SRR24109038
Domestic Yak73	DYPK06	Pakistan yak	Bos grunniens	Hunza, Pakistan	This study	SRR24109037
Domestic Yak74	DYPK07	Pakistan yak	Bos grunniens	Hunza, Pakistan	This study	SRR24109036
Domestic Yak75	DYPK08	Pakistan yak	Bos grunniens	Hunza, Pakistan	This study	SRR24109035
Domestic Yak76	DYPK09	Pakistan yak	Bos grunniens	Hunza, Pakistan	This study	SRR24109034
Domestic Yak77	DYPK10	Pakistan yak	Bos grunniens	Gilgit, Pakistan	This study	SRR24109033
Domestic Yak78	DYPK11	Pakistan yak	Bos grunniens	Gilgit, Pakistan	This study	SRR24109032
Domestic Yak79	DYPK12	Pakistan yak	Bos grunniens	Gilgit, Pakistan	This study	SRR24109031
Domestic Yak80	DYPK13	Pakistan yak	Bos grunniens	Gilgit, Pakistan	This study	SRR24109030
Domestic Yak81	DYPK14	Pakistan yak	Bos grunniens	Gilgit, Pakistan	This study	SRR24109028
Domestic Yak82	DYPK15	Pakistan yak	Bos grunniens	Gilgit, Pakistan	This study	SRR24109027
Domestic Yak83	DYPK16	Pakistan yak	Bos grunniens	Gilgit, Pakistan	This study	SRR24109026
Domestic Yak84	DYPK17	Pakistan yak	Bos grunniens	Gilgit, Pakistan	This study	SRR24109025
Domestic Yak85	DYPK18	Pakistan yak	Bos grunniens	Gilgit, Pakistan	This study	SRR24109024
Domestic Yak86	DYPK19	Pakistan yak	Bos grunniens	Gilgit, Pakistan	This study	SRR24109023
Domestic Yak87	DYPK20	Pakistan yak	Bos grunniens	Nagar, Pakistan	This study	SRR24109022
Domestic Yak88	DYPK21	Pakistan yak	Bos grunniens	Nagar, Pakistan	This study	SRR24109021
Domestic Yak89	DYPK22	Pakistan yak	Bos grunniens	Nagar, Pakistan	This study	SRR24109020
Domestic Yak90	DYPK23	Pakistan yak	Bos grunniens	Nagar, Pakistan	This study	SRR24109019
Domestic Yak91	DYPK24	Pakistan yak	Bos grunniens	Nagar, Pakistan	This study	SRR24109017
Domestic Yak92	DYPK25	Pakistan yak	Bos grunniens	Nagar, Pakistan	Zhang et al., 2021	SRR14416268
Domestic Yak93	DYPK26	Pakistan yak	Bos grunniens	Nagar, Pakistan	This study	SRR24109015
Domestic Yak94	DYPK27	Pakistan yak	Bos grunniens	Nagar, Pakistan	This study	SRR24109014
Domestic Yak95	DYPK28	Pakistan yak	Bos grunniens	Nagar, Pakistan	This study	SRR24109013
Domestic Yak96	DYPK29	Pakistan yak	Bos grunniens	Nagar, Pakistan	This study	SRR24109012
Domestic Yak97	DYPK30	Pakistan yak	Bos grunniens	Ghizer, Pakistan	This study	SRR24109011
Domestic Yak98	DYPK31	Pakistan yak	Bos grunniens	Ghizer, Pakistan	This study	SRR24109010
Domestic Yak99	DYPK32	Pakistan yak	Bos grunniens	Ghizer, Pakistan	This study	SRR24109009
Domestic Yak100	DYPK33	Pakistan yak	Bos grunniens	Ghizer, Pakistan	This study	SRR24109008
Domestic Yak101	DYPK34	Pakistan yak	Bos grunniens	Ghizer, Pakistan	This study	SRR24108974
Domestic Yak102	DYPK35	Pakistan yak	Bos grunniens	Ghizer, Pakistan	This study	SRR24108973
Domestic Yak103	DYPK36	Pakistan yak	Bos grunniens	Ghizer, Pakistan	This study	SRR24108972
Domestic Yak104	DYPK37	Pakistan yak	Bos grunniens	Ghizer, Pakistan	This study	SRR24108971
Domestic Yak105	DYPK38	Pakistan yak	Bos grunniens	Ghizer, Pakistan	This study	SRR24108970
Domestic Yak106	DYPK39	Pakistan yak	Bos grunniens	Ghizer, Pakistan	This study	SRR24108969
Domestic Yak107	DYQH01	Gaoyuan yak	Bos grunniens	Yushu City, Qinghai, China	This study	SRR24108968
Domestic Yak108	DYQH02	Gaoyuan yak	Bos grunniens	Yushu City, Qinghai, China	Qiu et al., 2015	SRR2059894
Domestic Yak109	DYQH03	Huanhu yak	Bos grunniens	Geermu city, Haixi Mongolian and Tibetan Autonomous Prefectur, Qinghai, China	Chai et al., 2020	SRR12963652
Domestic Yak110	DYQH04	Huanhu yak	Bos grunniens	Geermu city, Haixi Mongolian and Tibetan Autonomous Prefectur, Qinghai, China	Chai et al., 2020	SRR12963650
Domestic Yak111	DYQH05	Huanhu yak	Bos grunniens	Jainca County, Qinghai, China	Qiu et al., 2015	SRR2059875
Domestic Yak112	DYQH06	Huanhu yak	Bos grunniens	Yushu City, Qinghai, China	Qiu et al., 2015	SRR2059889
Domestic Yak113	DYQH07	Huanhu yak	Bos grunniens	Datong Hui and Tu Autonomous County, Qinghai, China	Chai et al., 2020	SRR12963695
Domestic Yak114	DYQH08	Huanhu yak	Bos grunniens	Datong Hui and Tu Autonomous County, Qinghai, China	Chai et al., 2020	SRR12963694
Domestic Yak115	DYQH09	Huanhu yak	Bos grunniens	Haiyan County, Tibetan Autonomous Prefecture of Haibei, Qinghai, China	Chai et al., 2020	SRR12963682
Domestic Yak116	DYQH10	Huanhu yak	Bos grunniens	Haiyan County, Tibetan Autonomous Prefecture of Haibei, Qinghai, China	Chai et al., 2020	SRR12963681
Domestic Yak117	DYQH11	Huanhu yak	Bos grunniens	Haiyan County, Tibetan Autonomous Prefecture of Haibei, Qinghai, China	Chai et al., 2020	SRR12963680
Domestic Yak118	DYQH12	Huanhu yak	Bos grunniens	Geermu city, Haixi Mongolian and Tibetan Autonomous Prefectur, Qinghai, China	Chai et al., 2020	SRR12963650
Domestic Yak119	DYQH13	Huanhu yak	Bos grunniens	Gangca County, Qinghai, China	This study	SRR24108967
Domestic Yak120	DYSC01	Maiwa yak	Bos grunniens	Hongyuan County, Sichuan, China	Qiu et al., 2015	SRR2059916
Domestic Yak121	DYSC02	Maiwa yak	Bos grunniens	Hongyuan County, Sichuan, China	Qiu et al., 2015	SRR2059915
Domestic Yak122	DYSC03	Maiwa yak	Bos grunniens	Hongyuan County, Sichuan, China	Qiu et al., 2015	SRR2059923
Domestic Yak123	DYSC04	Jiulong yak	Bos grunniens	Jiulong County, Sichuan, China	Chai et al., 2020	SRR12963672
Domestic Yak124	DYSC05	Jiulong yak	Bos grunniens	Jiulong County, Sichuan, China	Chai et al., 2020	SRR12963671
Domestic Yak125	DYSC06	Jiulong yak	Bos grunniens	Jiulong County, Sichuan, China	Chai et al., 2020	SRR12963670
Domestic Yak126	DYSC07	Maiwa yak	Bos grunniens	Hongyuan County, Sichuan, China	Chai et al., 2020	SRR12963655
Domestic Yak127	DYSC08	Maiwa yak	Bos grunniens	Hongyuan County, Sichuan, China	Chai et al., 2020	SRR12963654
Domestic Yak128	DYSC21	Jiulong yak	Bos grunniens	Jiulong County, Sichuan, China	This study	SRR24108966
Domestic Yak129	DYSC29	Maiwa yak	Bos grunniens	Hongyuan County, Sichuan, China	This study	SRR24108965
Domestic Yak130	DYXJ01	Bazhou yak	Bos grunniens	Kargilik County, Xinjiang, China	This study	SRR24108963
Domestic Yak131	DYXJ02	Bazhou yak	Bos grunniens	Kargilik County, Xinjiang, China	This study	SRR24108962
Domestic Yak132	DYXJ03	Bazhou yak	Bos grunniens	Kargilik County, Xinjiang, China	This study	SRR24108961
Domestic Yak133	DYXJ04	Bazhou yak	Bos grunniens	Kargilik County, Xinjiang, China	This study	SRR24108960
Domestic Yak134	DYXJ05	Bazhou yak	Bos grunniens	Kargilik County, Xinjiang, China	This study	SRR24108959
Domestic Yak135	DYXJ06	Bazhou yak	Bos grunniens	Kargilik County, Xinjiang, China	This study	SRR24108958
Domestic Yak136	DYXJ07	Bazhou yak	Bos grunniens	Kargilik County, Xinjiang, China	This study	SRR24108957
Domestic Yak137	DYXJ08	Bazhou yak	Bos grunniens	Tashkurgan County, Xinjiang, China	This study	SRR24108956
Domestic Yak138	DYXJ09	Bazhou yak	Bos grunniens	Tashkurgan County, Xinjiang, China	This study	SRR24108955
Domestic Yak139	DYXJ10	Bazhou yak	Bos grunniens	Tashkurgan County, Xinjiang, China	This study	SRR24108954
Domestic Yak140	DYXJ11	Bazhou yak	Bos grunniens	Tashkurgan County, Xinjiang, China	This study	SRR24109039
Domestic Yak141	DYXJ12	Bazhou yak	Bos grunniens	Tashkurgan County, Xinjiang, China	This study	SRR24109006
Domestic Yak142	DYXJ13	Bazhou yak	Bos grunniens	Tashkurgan County, Xinjiang, China	This study	SRR24109005
Domestic Yak143	DYXJ14	Bazhou yak	Bos grunniens	Tashkurgan County, Xinjiang, China	This study	SRR24109004
Domestic Yak144	DYXJ15	Bazhou yak	Bos grunniens	Tashkurgan County, Xinjiang, China	This study	SRR24109003
Domestic Yak145	DYXJ16	Bazhou yak	Bos grunniens	Tashkurgan County, Xinjiang, China	This study	SRR24109002
Domestic Yak146	DYXJ17	Bazhou yak	Bos grunniens	Bayingol Mongolian Autonomous Prefecture, Xinjiang, China	This study	SRR24109001
Domestic Yak147	DYXJ18	Bazhou yak	Bos grunniens	Bayingol Mongolian Autonomous Prefecture, Xinjiang, China	Chai et al., 2020	SRR12963679
Domestic Yak148	DYXJ19	Bazhou yak	Bos grunniens	Bayingol Mongolian Autonomous Prefecture, Xinjiang, China	Chai et al., 2020	SRR12963668
Domestic Yak149	DYXJ20	Bazhou yak	Bos grunniens	Bayingol Mongolian Autonomous Prefecture, Xinjiang, China	Chai et al., 2020	SRR12963657
Domestic Yak150	DYXJ21	Bazhou yak	Bos grunniens	Bayingol Mongolian Autonomous Prefecture, Xinjiang, China	Chai et al., 2020	SRR12963642
Domestic Yak151	DYXZ01	Niangya yak	Bos grunniens	Seni District, Tibet, China	This study	SRR24109000
Domestic Yak152	DYXZ02	Niangya yak	Bos grunniens	Seni District, Tibet, China	Qiu et al., 2015	SRR2059938
Domestic Yak153	DYXZ03	Niangya yak	Bos grunniens	Seni District, Tibet, China	Zhang et al., 2021	SRR14416010
Domestic Yak154	DYXZ04	Niangya yak	Bos grunniens	Seni District, Tibet, China	This study	SRR24108998
Domestic Yak155	DYXZ05	Niangya yak	Bos grunniens	Seni District, Tibet, China	Qiu et al., 2015	SRR2059939
Domestic Yak156	DYXZ06	Niangya yak	Bos grunniens	Seni District, Tibet, China	This study	SRR24108996
Domestic Yak157	DYXZ07	Niangya yak	Bos grunniens	Seni District, Tibet, China	This study	SRR24108995
Domestic Yak158	DYXZ08	Niangya yak	Bos grunniens	Seni District, Tibet, China	This study	SRR24108994
Domestic Yak159	DYXZ09	Niangya yak	Bos grunniens	Seni District, Tibet, China	This study	SRR24108993
Domestic Yak160	DYXZ10	Pali yak	Bos grunniens	Sa'gya County, Tibet, China	This study	SRR24108992
Domestic Yak161	DYXZ11	Pali yak	Bos grunniens	Sa'gya County, Tibet, China	This study	SRR24108991
Domestic Yak162	DYXZ12	Pali yak	Bos grunniens	Sa'gya County, Tibet, China	Qiu et al., 2015	SRR2059941
Domestic Yak163	DYXZ13	Pali yak	Bos grunniens	Sa'gya County, Tibet, China	This study	SRR24108990
Domestic Yak164	DYXZ14	Pali yak	Bos grunniens	Sa'gya County, Tibet, China	Zhang et al., 2021	SRR14416011
Domestic Yak165	DYXZ15	Pali yak	Bos grunniens	Sa'gya County, Tibet, China	This study	SRR24108988
Domestic Yak166	DYXZ16	Pali yak	Bos grunniens	Sa'gya County, Tibet, China	This study	SRR24108987
Domestic Yak167	DYXZ17	Pali yak	Bos grunniens	Sa'gya County, Tibet, China	Qiu et al., 2015	SRR2059945
Domestic Yak168	DYXZ18	Niangya yak	Bos grunniens	Baingoin County, Tibet, China	This study	SRR24108985
Domestic Yak169	DYXZ19	Niangya yak	Bos grunniens	Baingoin County, Tibet, China	This study	SRR24108984
Domestic Yak170	DYXZ20	Niangya yak	Bos grunniens	Baingoin County, Tibet, China	Qiu et al., 2015	SRR2059935
Domestic Yak171	DYXZ21	Niangya yak	Bos grunniens	Baingoin County, Tibet, China	Zhang et al., 2021	SRR14416025
Domestic Yak172	DYXZ22	Niangya yak	Bos grunniens	Baingoin County, Tibet, China	Zhang et al., 2021	SRR14416024
Domestic Yak173	DYXZ23	Niangya yak	Bos grunniens	Baingoin County, Tibet, China	This study	SRR24108981
Domestic Yak174	DYXZ24	Niangya yak	Bos grunniens	Shuanghu County, Tibet, China	This study	SRR24108980
Domestic Yak175	DYXZ25	Niangya yak	Bos grunniens	Shuanghu County, Tibet, China	This study	SRR24108979
Domestic Yak176	DYXZ26	Niangya yak	Bos grunniens	Shuanghu County, Tibet, China	This study	SRR24108978
Domestic Yak177	DYXZ27	Niangya yak	Bos grunniens	Shuanghu County, Tibet, China	This study	SRR24108977
Domestic Yak178	DYXZ28	Niangya yak	Bos grunniens	Shuanghu County, Tibet, China	This study	SRR24108976
Domestic Yak179	DYXZ29	Gaoshan yak	Bos grunniens	Jomda County, Tibet, China	This study	SRR24072063
Domestic Yak180	DYXZ30	Pali yak	Bos grunniens	Yadong County, Tibet, China	This study	SRR24108953
Domestic Yak181	DYXZ31	Pali yak	Bos grunniens	Yadong County, Tibet, China	Chai et al., 2020	SRR12963634
Domestic Yak182	DYXZ32	Pali yak	Bos grunniens	Yadong County, Tibet, China	Qiu et al., 2015	SRR2059946
Domestic Yak183	DYXZ33	Niangya yak	Bos grunniens	Lhari County, Naqu, Tibet, China	Chai et al., 2020	SRR12963669
Domestic Yak184	DYXZ34	Pali yak	Bos grunniens	Ngamring, County, Rikaze, Tibet, China	Chai et al., 2020	SRR12963628
Domestic Yak185	DYXZ35	Pali yak	Bos grunniens	Yadong County, Tibet, China	Chai et al., 2020	SRR12963665
Domestic Yak186	DYXZ36	Pali yak	Bos grunniens	Yadong County, Tibet, China	Chai et al., 2020	SRR12963664
Domestic Yak187	DYXZ37	Pali yak	Bos grunniens	Yadong County, Tibet, China	Chai et al., 2020	SRR12963663
Domestic Yak188	DYXZ38	Sibu yak	Bos grunniens	Maizhokunggar County, Lasa, Tibet, China	This study	SRR24108952
Domestic Yak189	DYXZ39	Sibu yak	Bos grunniens	Maizhokunggar County, Lasa, Tibet, China	Chai et al., 2020	SRR12963638
Domestic Yak190	DYXZ40	Sibu yak	Bos grunniens	Nyainrong County, Shannan, Tibet, China	Chai et al., 2020	SRR12963649
Domestic Yak191	DYXZ41	Sibu yak	Bos grunniens	Lhünzê County, Shannan, Tibet, China	Chai et al., 2020	SRR12963659
Domestic Yak192	DYXZ42	Sibu yak	Bos grunniens	Lhünzê County, Shannan, Tibet, China	Chai et al., 2020	SRR12963658
Domestic Yak193	DYXZ43	Pali yak	Bos grunniens	Ngamring, County, Rikaze, Tibet, China	Chai et al., 2020	SRR12963627
Domestic Yak194	DYXZ44	Sibu yak	Bos grunniens	Sangri County, Shannan, Tibet, China	Chai et al., 2020	SRR12963631
Domestic Yak195	DYXZ45	Gaoshan yak	Bos grunniens	Jomda County, Changdu, Tibet, China	Chai et al., 2020	SRR12963675
Domestic Yak196	DYXZ46	Gaoshan yak	Bos grunniens	Jomda County, Changdu, Tibet, China	Chai et al., 2020	SRR12963674
Domestic Yak197	DYXZ47	Gaoshan yak	Bos grunniens	Jomda County, Changdu, Tibet, China	Chai et al., 2020	SRR12963673
Domestic Yak198	DYXZ91	Niangya yak	Bos grunniens	Lhari County, Naqu, Tibet, China	This study	SRR24108951
Domestic Yak199	DYXZ92	Gaoshan yak	Bos grunniens	Jomda County, Changdu, Tibet, China	Qiu et al., 2015	SRR2059936
Domestic Yak200	DYYN01	Zhongdian yak	Bos grunniens	Shangri-La City, Yunnan, China	This study	SRR24108950
Domestic Yak201	DYYN02	Zhongdian yak	Bos grunniens	Shangri-La City, Yunnan, China	This study	SRR24108949
Domestic Yak202	DYYN03	Zhongdian yak	Bos grunniens	Shangri-La City, Yunnan, China	This study	SRR24108948
Domestic Yak203	DYYN04	Zhongdian yak	Bos grunniens	Shangri-La City, Yunnan, China	This study	SRR24108947
Domestic Yak204	DYYN05	Zhongdian yak	Bos grunniens	Shangri-La City, Yunnan, China	This study	SRR24108946
Domestic Yak205	DYYN06	Zhongdian yak	Bos grunniens	Shangri-La City, Yunnan, China	This study	SRR24108945
Domestic Yak206	DYYN07	Zhongdian yak	Bos grunniens	Shangri-La City, Yunnan, China	This study	SRR24108944
Domestic Yak207	DYYN08	Zhongdian yak	Bos grunniens	Shangri-La City, Yunnan, China	Zhang et al., 2021	SRR14416022
Domestic Yak208	DYYN09	Zhongdian yak	Bos grunniens	Dêqên County, Diqing Tibetan Autonomous Prefecture , Yunnan, China	This study	SRR24108941
Domestic Yak209	DYYN10	Zhongdian yak	Bos grunniens	Dêqên County, Diqing Tibetan Autonomous Prefecture , Yunnan, China	Zhang et al., 2021	SRR14416023
Domestic Yak210	DYYN11	Zhongdian yak	Bos grunniens	Dêqên County, Diqing Tibetan Autonomous Prefecture , Yunnan, China	This study	SRR24108939
Domestic Yak211	DYYN12	Zhongdian yak	Bos grunniens	Dêqên County, Diqing Tibetan Autonomous Prefecture , Yunnan, China	This study	SRR24108938
Domestic Yak212	DYYN13	Zhongdian yak	Bos grunniens	Dêqên County, Diqing Tibetan Autonomous Prefecture , Yunnan, China	This study	SRR24108937
Domestic Yak213	DYYN14	Zhongdian yak	Bos grunniens	Dêqên County, Diqing Tibetan Autonomous Prefecture , Yunnan, China	This study	SRR24108936
Domestic Yak214	DYYN15	Zhongdian yak	Bos grunniens	Dêqên County, Diqing Tibetan Autonomous Prefecture , Yunnan, China	This study	SRR24108935
Domestic Yak215	DYYN16	Zhongdian yak	Bos grunniens	Dêqên County, Diqing Tibetan Autonomous Prefecture , Yunnan, China	This study	SRR24108934
Wild Yak01	WY01	Wild Yak	Bos mutus	Hoh Xil Nature Reserve, Qinghai, China	Qiu et al., 2015	SRR2059948
Wild Yak02	WY02	Wild Yak	Bos mutus	Hoh Xil Nature Reserve, Qinghai, China	Qiu et al., 2015	SRR2059949
Wild Yak03	WY03	Wild Yak	Bos mutus	Hoh Xil Nature Reserve, Qinghai, China	Qiu et al., 2015	SRR2059950
Wild Yak04	WY04	Wild Yak	Bos mutus	Hoh Xil Nature Reserve, Qinghai, China	Qiu et al., 2015	SRR2059951
Wild Yak05	WY05	Wild Yak	Bos mutus	Hoh Xil Nature Reserve, Qinghai, China	Qiu et al., 2015	SRR2059952
Wild Yak06	WY06	Wild Yak	Bos mutus	Hoh Xil Nature Reserve, Qinghai, China	Qiu et al., 2015	SRR2059961
Wild Yak07	WY07	Wild Yak	Bos mutus	Hoh Xil Nature Reserve, Qinghai, China	Qiu et al., 2015	SRR2059962
Wild Yak08	WY08	Wild Yak	Bos mutus	Hoh Xil Nature Reserve, Qinghai, China	Qiu et al., 2015	SRR2059963
Wild Yak09	WY09	Wild Yak	Bos mutus	Hoh Xil Nature Reserve, Qinghai, China	Qiu et al., 2015	SRR2059964
Wild Yak10	WY10	Wild Yak	Bos mutus	Hoh Xil Nature Reserve, Qinghai, China	Qiu et al., 2015	SRR2059965
Wild Yak11	WY11	Wild Yak	Bos mutus	Hoh Xil Nature Reserve, Qinghai, China	Qiu et al., 2015	SRR2059966
Wild Yak12	WY12	Wild Yak	Bos mutus	Hoh Xil Nature Reserve, Qinghai, China	This study	SRR24108933
Wild Yak13	WY13	Wild Yak	Bos mutus	Hoh Xil Nature Reserve, Qinghai, China	Qiu et al., 2015	SRR2059968
Wild Yak14	WY14	Wild Yak	Bos mutus	Hoh Xil Nature Reserve, Qinghai, China	Qiu et al., 2015	SRR2059969
Wild Yak15	WY15	Wild Yak	Bos mutus	Chang Tang Nature Reserve, Tibet, China	This study	SRR24108931
Wild Yak16	WY16	Wild Yak	Bos mutus	Chang Tang Nature Reserve, Tibet, China	Zhang et al., 2021	SRR14416020
Wild Yak17	WY17	Wild Yak	Bos mutus	Chang Tang Nature Reserve, Tibet, China	This study	SRR24108929
Wild Yak18	WY18	Wild Yak	Bos mutus	Chang Tang Nature Reserve, Tibet, China	Zhang et al., 2021	SRR14416018
Anxi01	AXC01	Anxi cattle	Bos taurus	Guazhou, Gansu, China	Liu et al., 2021	SRR10800471
Anxi02	AXC02	Anxi cattle	Bos taurus	Guazhou, Gansu, China	Liu et al., 2021	SRR10800470
Chaidamu01	CDMC01	Chaidamu cattle	Bos taurus	Dulan County, Qinghai, China	This study	SRR24092250
Chaidamu02	CDMC02	Chaidamu cattle	Bos taurus	Dulan County, Qinghai, China	This study	SRR24092249
Chaidamu03	CDMC03	Chaidamu cattle	Bos taurus	Dulan County, Qinghai, China	This study	SRR24092238
Chaidamu04	CDMC04	Chaidamu cattle	Bos taurus	Dulan County, Qinghai, China	This study	SRR24092236
Chaidamu05	CDMC05	Chaidamu cattle	Bos taurus	Dulan County, Qinghai, China	This study	SRR24092235
Chaidamu06	CDMC06	Chaidamu cattle	Bos taurus	Dulan County, Qinghai, China	This study	SRR24092234
Chaidamu07	CDMC07	Chaidamu cattle	Bos taurus	Dulan County, Qinghai, China	This study	SRR24092233
Chaidamu08	CDMC08	Chaidamu cattle	Bos taurus	Dulan County, Qinghai, China	This study	SRR24092232
Chaidamu09	CDMC09	Chaidamu cattle	Bos taurus	Dulan County, Qinghai, China	This study	SRR24092231
Chaidamu10	CDMC10	Chaidamu cattle	Bos taurus	Dulan County, Qinghai, China	This study	SRR24092230
Chaidamu11	CDMC11	Chaidamu cattle	Bos taurus	Dulan County, Qinghai, China	This study	SRR24092248
Chaidamu12	CDMC12	Chaidamu cattle	Bos taurus	Dulan County, Qinghai, China	This study	SRR24092247
Chaidamu13	CDMC13	Chaidamu cattle	Bos taurus	Dulan County, Qinghai, China	This study	SRR24092246
Chaidamu14	CDMC14	Chaidamu cattle	Bos taurus	Dulan County, Qinghai, China	This study	SRR24092245
Chaidamu15	CDMC15	Chaidamu cattle	Bos taurus	Dulan County, Qinghai, China	This study	SRR24092244
Chaidamu16	CDMC16	Chaidamu cattle	Bos taurus	Dulan County, Qinghai, China	This study	SRR24092243
Chaidamu17	CDMC17	Chaidamu cattle	Bos taurus	Dulan County, Qinghai, China	This study	SRR24092242
Chaidamu18	CDMC18	Chaidamu cattle	Bos taurus	Dulan County, Qinghai, China	This study	SRR24092241
Chaidamu19	CDMC19	Chaidamu cattle	Bos taurus	Dulan County, Qinghai, China	This study	SRR24092240
Chaidamu20	CDMC20	Chaidamu cattle	Bos taurus	Dulan County, Qinghai, China	This study	SRR24092239
Chaidamu21	CDMC21	Chaidamu cattle	Bos taurus	Dulan County, Qinghai, China	This study	SRR24092237
Charolais01	CS01	Charolais	Bos taurus	Charolais, France	Stothard et al., 2015	SRR1343167
Charolais02	CS02	Charolais	Bos taurus	Charolais, France	Stothard et al., 2015	SRR1343168
Charolais03	CS03	Charolais	Bos taurus	Charolais, France	Stothard et al., 2015	SRR1343169
Gelbvieh01	GH01	Gelbvieh	Bos taurus	München, Bavaria, Germany	Stothard et al., 2015	SRR1343161
Gelbvieh02	GH02	Gelbvieh	Bos taurus	München, Bavaria, Germany	Stothard et al., 2015	SRR1343162
Gelbvieh03	GH03	Gelbvieh	Bos taurus	München, Bavaria, Germany	Stothard et al., 2015	SRR1343164
Herefold01	HD01	Herefold	Bos taurus	Hereford, UK	Stothard et al., 2015	SRR1343160
Herefold02	HD02	Herefold	Bos taurus	Hereford, UK	Stothard et al., 2015	SRR1346382
Herefold03	HD03	Herefold	Bos taurus	Hereford, UK	Stothard et al., 2015	SRR1346383
Herefold04	HD04	Herefold	Bos taurus	Hereford, UK	Stothard et al., 2015	SRR1346385
Herefold05	HD05	Herefold	Bos taurus	Hereford, UK	Stothard et al., 2015	SRR1346387
Herefold06	HD06	Herefold	Bos taurus	Hereford, UK	Stothard et al., 2015	SRR1365124
Herefold07	HD07	Herefold	Bos taurus	Hereford, UK	Stothard et al., 2015	SRR1365126
Herefold08	HD08	Herefold	Bos taurus	Hereford, UK	Stothard et al., 2015	SRR1365128
Hanwoo01	HO01	Hanwoo	Bos taurus	Chuncheon, Kangwon-do, Korea	Shin et al., 2014	SRR934415
Hanwoo02	HO02	Hanwoo	Bos taurus	Chuncheon, Kangwon-do, Korea	Shin et al., 2014	SRR934417
Hanwoo03	HO03	Hanwoo	Bos taurus	Chuncheon, Kangwon-do, Korea	Shin et al., 2014	SRR934418
Kazakh01	KZKC01	Kazakh cattle	Bos taurus	Yining,Yili, Xinjing, China	Chen et al., 2018	SRR5507260
Kazakh02	KZKC02	Kazakh cattle	Bos taurus	Yining,Yili, Xinjing, China	Chen et al., 2018	SRR5507259
Kazakh03	KZKC03	Kazakh cattle	Bos taurus	Yining,Yili, Xinjing, China	Chen et al., 2018	SRR5507258
Kazakh04	KZKC04	Kazakh cattle	Bos taurus	Yining,Yili, Xinjing, China	Chen et al., 2018	SRR5507257
Mongolia02	MGC01	Mongolia cattle	Bos taurus	Kuerl, Bayingolin, Xinjiang, China	Chen et al., 2018	SRR5507266
Mongolia03	MGC02	Mongolia cattle	Bos taurus	Kuerl, Bayingolin, Xinjiang, China	Chen et al., 2018	SRR5507265
Mongolia04	MGC03	Mongolia cattle	Bos taurus	Kuerl, Bayingolin, Xinjiang, China	Chen et al., 2018	SRR5507264
Mongolia05	MGC04	Mongolia cattle	Bos taurus	Kuerl, Bayingolin, Xinjiang, China	Chen et al., 2018	SRR5507263
Mongolia06	MGC05	Mongolia cattle	Bos taurus	Kuerl, Bayingolin, Xinjiang, China	Chen et al., 2018	SRR5507262
Tibetan01	TC01	Tibetan cattle	Bos taurus	Gongbogyamda, Xizang	Wu et al., 2018	SRR6423873,SRR6423874,SRR6423875
Tibetan02	TC02	Tibetan cattle	Bos taurus	Gongbogyamda, Xizang	Wu et al., 2018	SRR6423877,SRR6423878,SRR6423879
Tibetan03	TC03	Tibetan cattle	Bos taurus	Gongbogyamda, Xizang	Wu et al., 2018	SRR6423871,SRR6423872,SRR6423876
Tibetan04	TC04	Tibetan cattle	Bos taurus	Bairi Tibetan Autonomous County, Gansu, China	This study	SRR24108692
Tibetan05	TC05	Tibetan cattle	Bos taurus	Bairi Tibetan Autonomous County, Gansu, China	This study	SRR24108691
Tibetan06	TC06	Tibetan cattle	Bos taurus	Changdu,Xizang	Chen et al., 2018	SRR5507251
Tibetan07	TC07	Tibetan cattle	Bos taurus	Changdu,Xizang	Chen et al., 2018	SRR5507250
Tibetan08	TC08	Tibetan cattle	Bos taurus	Changdu,Xizang	Chen et al., 2018	SRR6024571
Tibetan09	TC09	Tibetan cattle	Bos taurus	Changdu,Xizang	Chen et al., 2018	SRR6024572
Tibetan10	TC10	Tibetan cattle	Bos taurus	Changdu,Xizang	Chen et al., 2018	SRR5507247
Tibetan11	TC11	Tibetan cattle	Bos taurus	Changdu,Xizang	Chen et al., 2018	SRR5507246
Tibetan12	TC12	Tibetan cattle	Bos taurus	Jiulong County, Sichuan, China	This study	SRR24108720
Tibetan13	TC13	Tibetan cattle	Bos taurus	Bairi Tibetan Autonomous County, Gansu, China	This study	SRR24108709
Tibetan14	TC14	Tibetan cattle	Bos taurus	Hongyuan County, Sichuan, China	This study	SRR24108698
Tibetan15	TC15	Tibetan cattle	Bos taurus	Bairi Tibetan Autonomous County, Gansu, China	This study	SRR24108693
Tibetan16	TC16	Tibetan cattle	Bos taurus	Hongyuan County, Ngawa Tibetan and Qiang Autonomous Prefecture, Sichuan, China	This study	SRR24108688
Tibetan17	TC17	Tibetan cattle	Bos taurus	Hongyuan County, Ngawa Tibetan and Qiang Autonomous Prefecture, Sichuan, China	This study	SRR24108687
Tibetan18	TC18	Tibetan cattle	Bos taurus	Hongyuan County, Ngawa Tibetan and Qiang Autonomous Prefecture, Sichuan, China	This study	SRR24108686
Tibetan19	TC19	Tibetan cattle	Bos taurus	Hongyuan County, Ngawa Tibetan and Qiang Autonomous Prefecture, Sichuan, China	This study	SRR24108684
Tibetan20	TC20	Tibetan cattle	Bos taurus	Jiulong County, Sichuan, China	This study	SRR24108690
Tibetan21	TC21	Tibetan cattle	Bos taurus	Nangqian County, Sichuan, China	This study	SRR24108689
Tibetan22	TC22	Tibetan cattle	Bos taurus	Jiulong County, Sichuan, China	This study	SRR24108685
Tibetan23	TC23	Tibetan cattle	Bos taurus	Jiulong County, Sichuan, China	This study	SRR24108727
Tibetan24	TC24	Tibetan cattle	Bos taurus	Jiulong County, Sichuan, China	This study	SRR24108726
Tibetan25	TC25	Tibetan cattle	Bos taurus	Dêqên County, Diqing Tibetan Autonomous Prefecture , Yunnan, China	This study	SRR24108725
Tibetan26	TC26	Tibetan cattle	Bos taurus	Dêqên County, Diqing Tibetan Autonomous Prefecture , Yunnan, China	This study	SRR24108724
Tibetan27	TC27	Tibetan cattle	Bos taurus	Dêqên County, Diqing Tibetan Autonomous Prefecture , Yunnan, China	This study	SRR24108723
Tibetan28	TC28	Tibetan cattle	Bos taurus	Dêqên County, Diqing Tibetan Autonomous Prefecture , Yunnan, China	This study	SRR24108722
Tibetan29	TC29	Tibetan cattle	Bos taurus	Dêqên County, Diqing Tibetan Autonomous Prefecture , Yunnan, China	This study	SRR24108721
Tibetan30	TC30	Tibetan cattle	Bos taurus	Lhasa City, Tibet, China	This study	SRR24108719
Tibetan31	TC31	Tibetan cattle	Bos taurus	Lhasa City, Tibet, China	This study	SRR24108718
Tibetan32	TC32	Tibetan cattle	Bos taurus	Lhasa City, Tibet, China	This study	SRR24108717
Tibetan33	TC33	Tibetan cattle	Bos taurus	Lhasa City, Tibet, China	This study	SRR24108716
Tibetan34	TC34	Tibetan cattle	Bos taurus	Lhasa City, Tibet, China	This study	SRR24108715
Tibetan35	TC35	Tibetan cattle	Bos taurus	Yadong County, Tibet, China	This study	SRR24108714
Tibetan36	TC36	Tibetan cattle	Bos taurus	Yadong County, Tibet, China	This study	SRR24108713
Tibetan37	TC37	Tibetan cattle	Bos taurus	Yadong County, Tibet, China	This study	SRR24108712
Tibetan38	TC38	Tibetan cattle	Bos taurus	Yadong County, Tibet, China	This study	SRR24108711
Tibetan39	TC39	Tibetan cattle	Bos taurus	Yadong County, Tibet, China	This study	SRR24108710
Tibetan40	TC40	Tibetan cattle	Bos taurus	Yadong County, Tibet, China	This study	SRR24108708
Tibetan41	TC41	Tibetan cattle	Bos taurus	Linzhi City, Tibet, Chin	This study	SRR24108707
Tibetan42	TC42	Tibetan cattle	Bos taurus	Linzhi City, Tibet, Chin	This study	SRR24108706
Tibetan43	TC43	Tibetan cattle	Bos taurus	Linzhi City, Tibet, Chin	This study	SRR24108705
Tibetan44	TC44	Tibetan cattle	Bos taurus	Riwoqê County , Tibet, China	This study	SRR24108704
Tibetan45	TC45	Tibetan cattle	Bos taurus	Riwoqê County , Tibet, China	This study	SRR24108703
Tibetan46	TC46	Tibetan cattle	Bos taurus	Riwoqê County , Tibet, China	This study	SRR24108702
Tibetan47	TC47	Tibetan cattle	Bos taurus	Riwoqê County , Tibet, China	This study	SRR24108701
Piedmontese01	Piedmontese01	Piedmontese	Bos taurus	Piedmontese, Italy	Stothard et al. 2015	SRR1525596
Piedmontese02	Piedmontese02	Piedmontese	Bos taurus	Piedmontese, Italy	Stothard et al. 2015	SRR1525606
Simmental01	Simmental01	Simmental	Bos taurus	Geneve, Switzerland	Stothard et al. 2015	SRR1525703
N’Dama01	N’Dama01	N’Dama	Bos taurus	no	Kim et al., 2017	SRS1512407
Original Braunvieh01	Braunvieh01	Original Braunvieh	Bos taurus	no	I. M. Häfliger et al., 2020	SAMEA5159843
Original Braunvieh02	Braunvieh02	Original Braunvieh	Bos taurus	no	I. M. Häfliger et al., 2020	SAMEA5159848
Original Braunvieh03	Braunvieh03	Original Braunvieh	Bos taurus	no	I. M. Häfliger et al., 2020	SAMEA5159849
Brown Swiss01	BS01	Brown Swiss	Bos taurus	no	I. M. Häfliger et al., 2020	SAMEA5159861
Brown Swiss02	BS02	Brown Swiss	Bos taurus	no	I. M. Häfliger et al., 2020	SAMEA5159863
Brahman01	Brahman01	Brahman	Bos indicus	Brahman, West Bengal, India	Bickhaet et al. 2016	SAMN05216066
Dianzhong01	DZC01	Dianzhong cattle	Bos indicus	Jiangcheng, Puer,Yunnan,China	Chen et al., 2018	SRR6024567
Dianzhong02	DZC02	Dianzhong cattle	Bos indicus	Jiangcheng, Puer,Yunnan,China	Chen et al., 2018	SRR6024568
Dianzhong03	DZC03	Dianzhong cattle	Bos indicus	Jiangcheng, Puer,Yunnan,China	Chen et al., 2018	SRR6024565
Dianzhong04	DZC04	Dianzhong cattle	Bos indicus	Jiangcheng, Puer,Yunnan,China	Chen et al., 2018	SRR6024566
Dianzhong05	DZC05	Dianzhong cattle	Bos indicus	Jiangcheng, Puer,Yunnan,China	Chen et al., 2018	SRR6024563
Gir01	Gir01	Gir	Bos indicus	Amblash, Gujarat, India	Bickhaet et al. 2016	SRR2016752
Gir03	Gir03	Gir	Bos indicus	Amblash, Gujarat, India	Bickhaet et al. 2016	SRR2016754
Gir04	Gir04	Gir	Bos indicus	Amblash, Gujarat, India	Bickhaet et al. 2016	SRR2016755
Guangfeng01	GFC01	Guangfeng cattle	Bos indicus	Guangfeng, Shangrao, Jiangxi, China	Chen et al., 2018	SRR5507286
Guangfeng02	GFC02	Guangfeng cattle	Bos indicus	Guangfeng, Shangrao, Jiangxi, China	Chen et al., 2018	SRR5507285
Guangfeng03	GFC03	Guangfeng cattle	Bos indicus	Guangfeng, Shangrao, Jiangxi, China	Chen et al., 2018	SRR5507284
Guangfeng04	GFC04	Guangfeng cattle	Bos indicus	Guangfeng, Shangrao, Jiangxi, China	Chen et al., 2018	SRR5507283
Indian_zebu02	Zebu02	Indian zebu	Bos indicus	India	Wu et al., 2018	SRR6423815
Leiqiong01	LQC01	Leiqiong cattle	Bos indicus	Leizhou, Guangdong,China	Chen et al., 2018	SRR5507188
Leiqiong02	LQC02	Leiqiong cattle	Bos indicus	Leizhou, Guangdong,China	Chen et al., 2018	SRR5507189
Leiqiong03	LQC03	Leiqiong cattle	Bos indicus	Leizhou, Guangdong,China	Chen et al., 2018	SRR5507190
Mangshi_zebu05	MSC05	Mangshi zebu	Bos indicus	Gaoligong mountain region, Yunnan	Wu et al., 2018	SRR6423855
Mangshi_zebu07	MSC07	Mangshi zebu	Bos indicus	Gaoligong mountain region, Yunnan	Wu et al., 2018	SRR6423852
Nelore02	NEC02	Nelore	Bos indicus	Nelore, Andhra, India	Bickhaet et al. 2016	SRR2016756
Nelore03	NEC03	Nelore	Bos indicus	Nelore, Andhra, India	Bickhaet et al. 2016	SRR2016759
Nelore04	NEC04	Nelore	Bos indicus	Nelore, Andhra, India	Bickhaet et al. 2016	SRR2016762
Wannan01	WNC01	Wannan cattle	Bos indicus	Jixi, Anhui, China	Chen et al., 2018	SRR5507195
Wannan02	WNC02	Wannan cattle	Bos indicus	Jixi, Anhui, China	Chen et al., 2018	SRR5507196
Wannan03	WNC03	Wannan cattle	Bos indicus	Jixi, Anhui, China	Chen et al., 2018	SRR5507197
Wannan04	WNC04	Wannan cattle	Bos indicus	Jixi, Anhui, China	Chen et al., 2018	SRR5507194
Sanga Ankole01	SA01	Ankole	Bos indicus	no	Kim et al., 2017	ERR320264
Zhangmu01	ZMC01	Zhangmu cattle	hybrid	Tingri County, Xizang, China	This study	SRR24108700
Zhangmu02	ZMC02	Zhangmu cattle	hybrid	Tingri County, Xizang, China	Liu et al., 2021	SRR10800473
Zhangmu03	ZMC03	Zhangmu cattle	hybrid	Tingri County, Xizang, China	Liu et al., 2021	SRR10800472
Zhangmu04	ZMC04	Zhangmu cattle	hybrid	Tingri County, Xizang, China	This study	SRR24108699
Zhangmu05	ZMC05	Zhangmu cattle	hybrid	Tingri County, Xizang, China	This study	SRR24108697
Zhangmu06	ZMC06	Zhangmu cattle	hybrid	Tingri County, Xizang, China	This study	SRR24108696
Zhangmu07	ZMC07	Zhangmu cattle	hybrid	Tingri County, Xizang, China	This study	SRR24108695
Zhangmu08	ZMC08	Zhangmu cattle	hybrid	Tingri County, Xizang, China	This study	SRR24108694
bison01	bison01	bison	Bison bison	Caprock Canyons State Park	Dobson et al., 2021	SRR12514563
bison02	bison02	bison	Bison bison	Caprock Canyons State Park	Dobson et al., 2021	SRR12514565
bison03	bison03	bison	Bison bison	Yellowstone National Park (USA)	Wang et al., 2018	SRR3530525
bison04	bison04	bison	Bison bison	Beijing Zoo, China	Wu et al., 2018	SRR6448737, SRR6448738, SRR6448739, SRR6448740
wisent01	wisent01	wisent	Bison bonasus	Knyszyn Forest, northeastern Poland	Wu et al., 2018	SRR6448681
wisent02	wisent02	wisent	Bison bonasus	Knyszyn Forest, northeastern Poland	Wu et al., 2018	SRR6448672
wisent03	wisent03	wisent	Bison bonasus	Knyszyn Forest, northeastern Poland	Wu et al., 2018	SRR6448673
wisent04	wisent04	wisent	Bison bonasus	Knyszyn Forest, northeastern Poland	Wu et al., 2018	SRR6448685
wisent05	wisent05	wisent	Bison bonasus	Knyszyn Forest, northeastern Poland	Wu et al., 2018	SRR6448674
wisent06	wisent06	wisent	Bison bonasus	Knyszyn Forest, northeastern Poland	Wu et al., 2018	SRR3532327
wisent07	wisent07	wisent	Bison bonasus	Knyszyn Forest, northeastern Poland	Wu et al., 2018	SRR3531976
wisent08	wisent08	wisent	Bison bonasus	National Park Zuid-Kennemerland	Wang et al., 2017	SRR3530411
Gaur01	Gaur01	Gaur	Bos gaurus	Xishuangbanna, Yunnan	Wu et al., 2018	SRR6448734

## Sheet: Supplementary Data 2
Supplementary Data 2. Statistics of genomic sampling information of 47 bovine species.
Samples ID	Breeds	sex	Subpopulation	Sample location	longitude	latitude	elevation	Source	Run accession
DYGS03	Tianzhu white yak	Male	B. grunniens	Bairi Tibetan Autonomous County, Gansu, China	103.142	36.9718	2643 m	This study	CRR728274
DYGS37	Gannan yak	Male	B. grunniens	Maqu County, Gansu, China	102.072	33.9977	3726 m	This study	CRR728275
DYNP09	Nepal yak	Female	B. grunniens	Humla, Nepal	81.9697	30.0053	3804 m	This study	CRR728276
DYPK16	Pakistan yak	Male	B. grunniens	Gilgit, Pakistan	74.4724	35.8795	2731m	This study	CRR728277
DYQH01	Gaoyuan yak	Female	B. grunniens	Yushu City, Qinghai, China	97.0065	33.0053	4407 m	This study	CRR728278
DYQH13	Huanhu yak	Male	B. grunniens	Gangca County, Qinghai, China	100.147	37.3216	3924 m	This study	CRR728279
DYSC21	Jiulong yak	Female	B. grunniens	Jiulong County, Sichuan, China	101.507	29.0002	2886 m	This study	CRR728280
DYSC29	Maiwa yak	Female	B. grunniens	Hongyuan County, Sichuan, China	102.544	32.7909	3718 m	This study	CRR728281
DYXJ17	Bazhou yak	Male	B. grunniens	Bayingol Mongolian Autonomous Prefecture, Xinjiang, China	86.1452	41.764	943 m	This study	CRR728282
DYXZ30	Pali yak	Male	B. grunniens	Yadong County, Tibet, China	88.9134	27.4911	4648m	This study	CRR728283
DYXZ38	Sibu yak	Female	B. grunniens	Maizhokunggar County, Lasa, Tibet, China	91.7306	29.8337	5087 m	This study	CRR728284
DYXZ91	Niangya yak	Female	B. grunniens	Lhari County, Naqu, Tibet, China	92.8946	30.7088	3800 m	This study	CRR728285
DYXZ92*	Gaoshan yak	Male	B. grunniens	Jomda County, Changdu, Tibet, China	98.2177	31.5018	3988 m	This study	CRR730502, CRR730503, CRR730504
DYYN03	Zhongdian yak	Female	B. grunniens	Shangri-La City, Yunnan, China	99.6919	27.7969	4089 m	This study	CRR728287
DYYN14	Zhongdian yak	Female	B. grunniens	Deqen County, Yunnan, China	98.9245	28.4701	4270 m	This study	CRR728288
WY11*	Wild yak	Male	B. mutus	Chang Tang Nature Reserve, Tibet, China	87.292	31.6923	4978 m	This study	CRR728289
WY12	Wild yak	Female	B. mutus	Chang Tang Nature Reserve, Tibet, China	87.292	31.6923	4978 m	This study	CRR728290
WY15	Wild yak	Male	B. mutus	Hoh Xil Nature Reserve, Qinghai, China	94.0733	35.6453	4827 m	This study	CRR728291
WY16*	Wild yak	Male	B. mutus	Hoh Xil Nature Reserve, Qinghai, China	94.0733	35.6453	4827 m	This study	CRR730505, CRR730506
WY17	Wild yak	Male	B. mutus	Hoh Xil Nature Reserve, Qinghai, China	94.0733	35.6453	4827 m	This study	CRR728293
WY18*	Wild yak	Male	B. mutus	Hoh Xil Nature Reserve, Qinghai, China	94.0733	35.6453	4827 m	This study	CRR730507, CRR730508, CRR730509, CRR730510
WY_v3	Wild yak	Male	B. mutus	Hoh Xil Nature Reserve, Qinghai, China	94.0733	35.6453	4827 m	Liu et al. (2017)
ARS-UCD1.2	Herefold	NA	B. taurus	Miles City, Montana, USA	-105.841	46.4085	718m	SAMN03145444
Btau_5.0.1	Herefold	NA	B. taurus	Miles City, Montana, USA	-105.841	46.4085	718m	SAMN02898106
UMD_3.1.1	Herefold	NA	B. taurus	Miles City, Montana, USA	-105.841	46.4085	718m	SAMN02898106
N’Dama	N’Dama	Male	B. taurus	Machakos county, Kenya	37.2661	-1.52125	1622 m	Talenti et al. (2022)
OBV01*	Original Braunvieh	Female	B. taurus	Canton of Zurich	8.54659	47.4036	472 m	Crysnanto et al. (2021)
OBV02-female*	Original Braunvieh	Female	B. taurus	Switzerland	NA	NA	NA	Leonard et al. (2022)
OBV02-male*	Original Braunvieh	Male	B. taurus	Switzerland	NA	NA	NA	Leonard et al. (2022)
BS*	Brown Swiss	Female	B. taurus	Switzerland	NA	NA	NA	Leonard et al. (2022)
Piedmontese*	Piedmontese	Female	B. taurus	America	NA	NA	NA	Leonard et al. (2022)
Simmental	Simmental	Female	B. taurus	America	NA	NA	NA	Oppenheimer et al. (2021)
CDMC01	Chaidamu cattle	Female	B. taurus	Dulan County , Haixi Mongolian and Tibetan Autonomous Prefectur, Qinghai, China	98.0953	36.3039	3255 m	This study	CRR728295
TC13	Tibetan cattle	Female	B. taurus	Hongyuan County, Sichuan, China	102.544	32.7909	3718 m	This study	CRR728296
TC14	Tibetan cattle	Female	B. taurus	Nangqian County, Qinghai, China	96.4806	32.203	3647 m	This study	CRR728297
TC21	Tibetan cattle	Male	B. taurus	Bairi Tibetan Autonomous County, Gansu, China	103.142	36.9718	2643 m	This study	CRR728298
WNC04*	Wannan cattle	Male	B. indicus	Jingde Country, Xuancheng city, Anhui, China	118.54	30.2864	192 m	This study	CRR733025, CRR733026, CRR733027, CRR733028
Brahman01*	Brahman	Male	B. indicus	Guandu District, Kunming City, Yunnan, China	102.744	25.015	1959 m	This study	CRR730499, CRR730500, CRR730501
Gir	Gir	NA	B. indicus	Amblash, Gujarat, India	71.7453	22.385	56 m	SAMN08225763
Nelore02	Nelore	NA	B. indicus	Nelore, Andhra, India	79.9874	14.4494	20 m	SAMN02953802
Nelore01*	Nelore	Male	B. indicus	Brazil	NA	NA	NA	Leonard et al. (2022)
SA	Sanga Ankole	Male	B. taurus × indicus	Uganda	32.2167	1.53336	1058 m	Talenti et al. (2022)
ZMC01	Zhangmu cattle	Female	B. taurus × indicus×grunniens	Tingri County, Tibet, China	87.1261	28.6587	4327 m	This study	CRR728301
Bison01		NA	Bison bison	Montana	-109.639	47.3753	1060 m	Dobson et al. (2021)
Bison02		NA	Bison bison	Yellowstone	-108.276	45.9645	941 m	Oppenheimer et al. (2021)
Wisent		Male	Bison bonasus	Nationaal Park Zuid-Kennemerland	4.582	52.4107	7 m	Wang et al. (2017)
Gaur*		Male	B. gaurus	NA	NA	NA	NA	Leonard et al. (2022)
The * indicates assembly from HiFi sequencing

## Sheet: Supplementary Data 3
Supplementary Data 3. Summary of sequencing data for 28 samples.
Sample ID	HiFi		ONT		Short-reads
	Subreads	Total base(Gb)	Subreads	Total base(Gb)	Read length (bp)	Total base (Gb)	Read number
DYGS03			4707346	52.02	150:150	90.3	602031478
DYGS37			4099661	58.09	150:150	90.74	604995592
DYNP09			8086075	145.58	150:150	90.6906	604604320
DYPK16			3745343	70.85	150:150	90.84	605569896
DYQH01			5904524	49.42	150:150	90.65	604330912
DYQH13			3295031	65.92	150:150	90.38	602544150
DYSC21			2637875	60.37	150:150	90.88	605869314
DYSC29			3238362	63.83	150:150	90.55	603689290
DYXJ17			14466145	213.92	150:150	92.2174	614784446
DYXZ30			7449103	148.29	150:150	104.783	698552212
DYXZ38			2628596	65.77	150:150	90.51	603432662
DYXZ91			2746347	39.96	150:150	90.96	606411608
DYXZ92*	9695794	161.26
DYYN03			4275296	72.17	150:150	90.73	604873566
DYYN14			5090065	129.74	150:150	93.3676	622452320
WY11*	4030751	58.92
WY12					150:150	111.107	740712211
WY15			3384923	59.98	150:150	90.49	603273256
WY16*	5575210	89.64
WY17			4135624	68.99	150:150	90.66	604392590
WY18*	7557502	126.31
CDMC01			3228840	58.68	150:150	90.24	601587592
TC13			2950638	66.48	150:150	90.72	604806436
TC14			2558146	60.71	150:150	90.77	605161594
TC21			6882577	54.66	150:150	90.76	605035950
ZMC01			29822763	112	150:150	90.69	604616822
WNC04*	10014766	143.16
Brahman01*	8283784	151.69
The * indicates assembly from HiFi sequencing

## Sheet: Supplementary Data 4
Supplementary Data 4. Quality assessments of 28 de novo assemblies.
Sample ID	Num of Contig	Mean length of contig (Mb)	Max Contig (Mbp)	Completeness estimated using short-reads (%)	BUSCOs assessment
					Completeness (%)	Single Completeness	Duplicated Completeness	Fragment	Missing
DYGS03	4143	0.63	17.97	94.5495	92.9	3758	53	145	148
DYGS37	3736	0.71	20.9	95.1077	91.9	3589	51	126	338
DYNP09	2391	1.17	142.78	95.4923	93.8	3802	48	132	122
DYPK16	1926	1.42	107.43	94.0683	94.1	3814	49	114	127
DYQH01	5564	0.48	6.63	95.1968	92.3	3747	43	168	146
DYQH13	2838	0.96	106.7	95.8753	94.1	3808	53	127	116
DYSC21	3130	0.89	74.93	95.2622	91.7	3715	50	211	128
DYSC29	1467	1.84	66.45	96.1064	94.2	3820	46	128	110
DYXJ17	3026	0.91	104.91	95.2546	93.8	3810	43	129	122
DYXZ30	1914	1.43	156.93	95.4356	93.4	3787	47	132	138
DYXZ38	2559	1.1	93.82	96.3672	92.6	3743	56	185	120
DYXZ91	7436	0.35	4.62	92.9709	88.7	3468	54	193	389
DYXZ92*	871	3.8	164.08	96.6072	92.5	3744	54	192	114
DYYN03	1303	2.01	100.64	96.1219	94.2	3816	49	119	120
DYYN14	1878	1.46	136.28	95.6697	93.1	3765	57	131	151
WY11*	800	3.67	157.49	96.5155	94.3	3819	51	116	118
WY12	2226	1.23	136.06	95.1132	94	3808	48	134	114
WY15	2897	0.94	40.9	95.3613	93.6	3790	52	124	138
WY16*	1517	1.99	158.02	97.1378	92	3721	55	203	125
WY17	2720	1	103.492	95.5696	92.1	3732	49	195	128
WY18*	1209	2.71	151.57	96.5515	92.4	8417	113	186	434
CDMC01	3899	0.7	37.13	94.0376	93	3769	48	148	139
TC13	3442	0.84	66.05	95.2546	92.4	3748	45	190	121
TC14	3007	0.95	54.49	95.1276	91.6	3609	46	121	328
TC21	5069	0.53	13.36	92.2339	91.4	3766	42	148	148
ZMC01	5596	0.48	15.24	88.5935	90.4	3622	85	163	234
WNC04*	1484	2.21	165.14	91.6885	92.4	3744	49	193	118
Brahman01*	766	4.31	151.85	93.3153	93.8	3801	51	120	132
The * indicates assembly from HiFi sequencing

## Sheet: Supplementary Data 5
Supplementary Data 5. The annotation estimation of 47 genome.
Sample ID	Subpopulation	Completeness (%)	Single Completeness	Duplicated Completeness	Fragment	Missing	Gene number	Repetitive Content (%)
DYGS03	B. grunniens	97.6	3943	60	62	39	23668	42
DYGS37	B. grunniens	97.6	3952	55	62	35	24224	42
DYNP09	B. grunniens	98.2	3982	49	50	23	23968	58
DYPK16	B. grunniens	98.2	3980	48	46	30	23368	57
DYQH01	B. grunniens	96.6	3911	55	103	35	23278	42
DYQH13	B. grunniens	98.3	3985	48	45	26	24586	43
DYSC21	B. grunniens	97.8	3954	60	59	31	23616	44
DYSC29	B. grunniens	98.3	3996	38	40	30	23364	56
DYXJ17	B. grunniens	98.2	3978	53	52	21	24138	43
DYXZ30	B. grunniens	98.2	3981	50	42	31	23812	55
DYXZ38	B. grunniens	98.5	3979	60	44	21	24656	45
DYXZ91	B. grunniens	95.3	3858	52	132	62	23738	42
DYXZ92*	B. grunniens	96.7	3912	57	34	101	23712	60
DYYN03	B. grunniens	98.5	3987	57	34	26	24336	43
DYYN14	B. grunniens	98.3	3986	48	50	20	23906	43
WY_v3	B. mutus	97.7	3956	55	58	35	23894	50
WY11*	B. mutus	97.6	3959	46	32	67	25006	52
WY12	B. mutus	98	3969	55	44	36	23776	44
WY15	B. mutus	97.9	3949	69	62	24	25018	43
WY16*	B. mutus	98.4	3982	57	42	23	25002	63
WY17	B. mutus	98.2	3972	59	47	26	25040	43
WY18*	B. mutus	98.4	3989	49	43	23	25093	57
CDMC01	B. taurus	97.2	3940	48	78	38	23760	43
TC13	B. taurus	98.3	3981	52	42	29	24374	62
TC14	B. taurus	98.2	3976	54	42	32	23866	60
TC21	B. taurus	96.6	3921	45	99	39	24054	42
ZMC01	B. taurus × indicus×grunniens	95.8	3886	45	131	42	23372	42
WNC04*	B. indicus	97.1	3934	48	39	83	22272	60
Brahman01*	B. indicus	97.1	3934	48	39	83	25344	60
ARS-UCD1.2	B. taurus	98.6	3983	61	29	31	24034	53
Btau_5.0.1	B. taurus	97.5	3948	52	72	32	24550	51
UMD_3.1.1	B. taurus	97.1	3930	55	88	31	23872	51
Gir	B. indicus	97.4	3947	49	76	32	23760	67
Nellore01	B. indicus	96.7	3925	45	56	78	25246	49
Nellore02	B. indicus	93.6	3762	77	124	141	21084	57
BS	B. taurus	98	3970	52	49	33	26503	49
SA	B. taurus × indicus	94.6	3814	68	95	127	23951	46
N’Dama	B. indicus	97.4	3935	61	71	37	26046	46
Gaur	B. gaurus	97.9	3971	44	54	35	26311	47
Simmental	B. taurus	98	3968	52	50	34	26193	47
Piedmontese	B. taurus	98	3965	57	46	36	26459	48
OBV02-female	B. taurus	97.8	3950	65	57	32	26527	48
OBV02-male	B. taurus	97.7	3948	62	59	35	26483	48
OBV01	B. taurus	97	3930	49	34	91	24814	49
Wisent	Bison bonasus	97.7	3977	33	68	26	23994	36
Bison01	Bison bison	95.3	3861	48	61	134	23032	45
Bison02	Bison bison	96	3899	41	115	49	24189	47
The * indicates annotation from novel HiFi sequencing in this study

## Sheet: Supplementary Data 6
Supplementary Data 6. Statistics of node from graph pan-genome.
Categories	Sample ID	Count	Length(bp)
core	ARS-UCD1.2	639035	1909164938
core	Bison01	639035	1909164938
core	Bison02	639035	1909164938
core	Brahman01	639035	1909164938
core	BS	639035	1909164938
core	Btau_5.0.1	639035	1909164938
core	CDMC01	639035	1909164938
core	DYGS03	639035	1909164938
core	DYGS37	639035	1909164938
core	DYNP09	639035	1909164938
core	DYPK16	639035	1909164938
core	DYQH01	639035	1909164938
core	DYQH13	639035	1909164938
core	DYSC21	639035	1909164938
core	DYSC29	639035	1909164938
core	DYXJ17	639035	1909164938
core	DYXZ30	639035	1909164938
core	DYXZ38	639035	1909164938
core	DYXZ91	639035	1909164938
core	DYXZ92	639035	1909164938
core	DYYN03	639035	1909164938
core	DYYN14	639035	1909164938
core	OBV02	639035	1909164938
core	Gaur	639035	1909164938
core	Gir	639035	1909164938
core	Nellore02	639035	1909164938
core	N’Dama	639035	1909164938
core	Nellore01	639035	1909164938
core	OBV01	639035	1909164938
core	Piedmontese	639035	1909164938
core	Ref	639035	1909164938
core	SA	639035	1909164938
core	Simmental	639035	1909164938
core	TC13	639035	1909164938
core	TC14	639035	1909164938
core	TC21	639035	1909164938
core	UMD_3.1.1	639035	1909164938
core	Wisent	639035	1909164938
core	WNC04	639035	1909164938
core	WY_v3	639035	1909164938
core	WY11	639035	1909164938
core	WY12	639035	1909164938
core	WY15	639035	1909164938
core	WY16	639035	1909164938
core	WY17	639035	1909164938
core	ZMC01	639035	1909164938
private	ARS-UCD1.2	44	27183
private	Bison01	18550	1640872
private	Bison02	13782	7866373
private	Brahman01	10294	4421816
private	BS	2712	1262471
private	Btau_5.0.1	2732	2255715
private	CDMC01	16564	7233757
private	DYGS03	10952	4525422
private	DYGS37	10230	4870463
private	DYNP09	10797	2926685
private	DYPK16	9859	3122964
private	DYQH01	10243	5582854
private	DYQH13	10498	3995072
private	DYSC21	12504	5031197
private	DYSC29	10432	3303444
private	DYXJ17	8230	2906945
private	DYXZ30	10389	3630053
private	DYXZ38	10548	3637491
private	DYXZ91	9966	11472326
private	DYXZ92	1727	1644730
private	DYYN03	10168	3159331
private	DYYN14	9930	3033758
private	OBV02	108	103465
private	Gaur	49730	14067426
private	Gir	4089	193436
private	Nellore02	3052	342600
private	N’Dama	16214	14252334
private	Nellore01	9958	3831666
private	OBV01	1054	487576
private	Piedmontese	2812	1368871
private	Ref	5388	53628294
private	SA	16563	10557709
private	Simmental	3204	1454410
private	TC13	14511	5315608
private	TC14	14029	4973382
private	TC21	22139	9972357
private	UMD_3.1.1	19	4775
private	Wisent	64666	5102234
private	WNC04	11009	4194059
private	WY_v3	2912	1327011
private	WY11	2726	2307891
private	WY12	12673	3530407
private	WY15	10862	4196918
private	WY16	2772	1732902
private	WY17	10830	3545038
private	ZMC01	37191	7066209
shared	ARS-UCD1.2	703685	241795394
shared	Bison01	628036	96716209
shared	Bison02	666680	107791707
shared	Brahman01	739991	262954006
shared	BS	737303	264009854
shared	Btau_5.0.1	668936	228446108
shared	CDMC01	680562	218313186
shared	DYGS03	700818	148638401
shared	DYGS37	727388	177666405
shared	DYNP09	795064	262822181
shared	DYPK16	783094	256768088
shared	DYQH01	731423	229328007
shared	DYQH13	772948	237859413
shared	DYSC21	773586	234892982
shared	DYSC29	782220	253271556
shared	DYXJ17	776361	250184065
shared	DYXZ30	787329	266825665
shared	DYXZ38	790351	261029790
shared	DYXZ91	677995	132318968
shared	DYXZ92	821778	298918125
shared	DYYN03	777811	252637688
shared	DYYN14	788005	256552476
shared	OBV02	736343	264513597
shared	Gaur	732473	251465335
shared	Gir	665614	219790360
shared	Nellore02	608773	170965342
shared	N’Dama	674711	202860286
shared	Nellore01	661865	129937363
shared	OBV01	727900	251824559
shared	Piedmontese	722715	244207504
shared	Ref	842036	317851989
shared	SA	596123	93309112
shared	Simmental	717005	249290628
shared	TC13	707345	241320681
shared	TC14	711079	248096550
shared	TC21	631952	138802516
shared	UMD_3.1.1	667296	221502111
shared	Wisent	646370	176849252
shared	WNC04	736588	262116665
shared	WY_v3	741067	232179914
shared	WY11	819087	280287097
shared	WY12	788078	255192844
shared	WY15	771637	223413514
shared	WY16	816080	302673547
shared	WY17	786411	248058235
shared	ZMC01	649608	210988423
near-core	ARS-UCD1.2	603008	468115326
near-core	Bison01	504493	415093728
near-core	Bison02	529867	415678581
near-core	Brahman01	577947	464590317
near-core	BS	600032	467974770
near-core	Btau_5.0.1	590336	458877543
near-core	CDMC01	575319	442403869
near-core	DYGS03	586594	451284390
near-core	DYGS37	591453	459067504
near-core	DYNP09	597109	468308244
near-core	DYPK16	597345	468125349
near-core	DYQH01	567699	419170943
near-core	DYQH13	598120	467816529
near-core	DYSC21	596058	467296879
near-core	DYSC29	597611	467510284
near-core	DYXJ17	597685	468155228
near-core	DYXZ30	596148	468135061
near-core	DYXZ38	597343	467963886
near-core	DYXZ91	557737	395704346
near-core	DYXZ92	601242	468160865
near-core	DYYN03	596411	467825016
near-core	DYYN14	598578	468058996
near-core	OBV02	601559	468254428
near-core	Gaur	538848	457475143
near-core	Gir	582644	459210315
near-core	Nellore02	523392	354329008
near-core	N’Dama	587469	463189225
near-core	Nellore01	575468	464014551
near-core	OBV01	600472	467647600
near-core	Piedmontese	599526	468036466
near-core	Ref	597581	468259946
near-core	SA	552289	423974493
near-core	Simmental	598936	468026797
near-core	TC13	588958	465563443
near-core	TC14	587543	464747031
near-core	TC21	575992	451978034
near-core	UMD_3.1.1	592818	459837196
near-core	Wisent	463287	430611858
near-core	WNC04	579587	465006113
near-core	WY_v3	585394	461261616
near-core	WY11	601146	468387781
near-core	WY12	598726	467968304
near-core	WY15	597464	467051257
near-core	WY16	600157	467928783
near-core	WY17	597352	467719627
near-core	ZMC01	546842	433992664

## Sheet: Supplementary Data 7
Supplementary Data 7. Different types of structural variations discovered from the multi-assembly graph.
Types	Mutations	Count	length(bp)
divergent	Alternate deletion	61960	18129382
	Alternate insertion	52409	17524708
biallelic	Deletion	31714	11298631
	Insertion	27785	20292596
multiallelic	Alternate deletion	46872	24252703
	Alternate insertion	55918	38904951
	Deletions	13075	8245010
	Insertions	3979	4636579
Total		293712	143284560
Types	Mutations	Count	function type
biallelic	Deletion	242	CDS
		2452	up/down-stream(±5kb)
		20072	intergenetic
		8948	intron
	Insertion	104	CDS
		1498	up/down-stream(±5kb)
		18859	intergenetic
		7324	intron
	Alternate Insertion	292	CDS
		3241	up/down-stream(±5kb)
		35623	intergenetic
		13253	intron
	Alternate Deletion	650	CDS
		5045	up/down-stream(±5kb)
		40146	intergenetic
		16119	intron
multiallelic	Deletion	96	CDS
		789	up/down-stream(±5kb)
		8651	intergenetic
		3539	intron
	Insertion	11	CDS
		197	up/down-stream(±5kb)
		2754	intergenetic
		1017	intron
	Alternate deletion	195	CDS
		3025	up/down-stream(±5kb)
		31876	intergenetic
		11776	intron
	Alternate insertion	203	CDS
		3370	up/down-stream(±5kb)
		38473	intergenetic
		13872	intron
Total		293712

## Sheet: Supplementary Data 8
Supplementary Data 8. Statistics on the enrichment of high-altitude adaptation gene for wild yaks.
GO annotation/KEGG pathway	GO/KEGG ID	Gene number	P-value	Corrected P-Value	Gene name
cellular response to hypoxia	GO:0071456	13	9.83099e-05	0.00158431	PTN|E2F1|HIPK2|PSA|ERO1A|SIR2|MRP1|COP1|TRPC6|GATA6|MTOR|ROR2|BCL2
response to hypoxia	GO:0001666	14	0.000678112	0.0070703	EPAS1|MB|RYR1|SMAD3|TLR2|ITPR2|ETS1|NOX4|NF1|PPARA|PML|EDNRA|AHRR|DPP4
DNA repair	GO:0006281	23	1.35969e-06	4.34878e-05	RENT1|MPP7|FBX6|MSH3|PDS5B|MMS19|COCA1|JMY|ETAA1|RECQ1|SMC3|MAT1|UVRAG|EAF2|FANCC|EYA4|MSH2|SPT16|TRRAP|PAPD7|KAP1|UBE2B|EPC2
angiogenesis	GO:0001525	22	1.07106e-05	0.000254246	CCL2|SUH|OVOL2|FINC|BCAS3|MEOX2|MEIS1|PDE3B|NRG1|EPHB2|DYSF|UNC5B|RAMP1|PDCD6|NELL2|ROR2|EPAS1|FHOD3|VAV3|EFL1|PTPRB|IL8
cellular response to DNA damage stimulus	GO:0006974	22	1.92863e-05	0.000429461	MORC2|FOXP1|RFWD3|DTL|CCAR2|MMS19|ETAA1|SPDYA|NPAS2|SUSD6|BARD1|UBA6|AKTIP|PAPD7|APLF|MCM9|TLK2|VAV3|UBE2B|RBBP6|BCL2|ATF2
heart development	GO:0007507	19	1.44057e-05	0.000330723	CRGF|PTN|BROMI|RBM20|FOG2|MB|PCSK5|PPARA|FBN1|MEF2C|PHIP|PKP2|NF1|TBX5|EDNRA|FGF12|FINC|BICC1|MKKS
negative regulation of cold-induced thermogenesis	GO:0120163	8	0.000196167	0.00262874	NRDC|NOVA1|PLCL2|IL15|PLCL1|DOCK7|TLR4|SUH
regulation of lipid metabolic process	GO:0019216	13	1.32811e-05	0.000307794	CPT2|NCOA1|GRHL1|CHD9|PPARA|NPAS2|CD36|DRD3|RGL1|TIAM2|IRS2|ABCA1|AHRR
positive regulation of vascular endothelial growth factor signaling pathway	GO:1900748	3	0.0018699	0.0149409	ROBO1|SMOC2|CCBE1
regulation of defense response to virus by virus	GO:0050690	5	0.00227647	0.0173936	DOCK2|HCK|AP2S1|ELMO1|AP2A2
negative regulation of angiogenesis	GO:0016525	12	5.2093e-05	0.000963617	PTN|GHRL|CNMD|TSP4|ROCK1|SULF1|PDE3B|NRG1|ATS3|NF1|PML|ATF2
positive regulation of cold-induced thermogenesis	GO:0120162	13	2.20337e-05	0.000478866	EHMT1|EPAS1|IGF1R|CPT2|LPIN1|GHRL|PTH2R|CD36|COE2|JAK2|ERR3|TSHR|SPG17
blood vessel morphogenesis	GO:0048514	4	0.00495659	0.0307034	EFNB2|NEDD4|RASA1|SOS1
cellular response to UV	GO:0034644	6	0.00648822	0.0371081	PTN|PTPRK|NEDD4|PAPD7|N4BP1|DHX36
oxidoreductase activity	GO:0016491	13	0.000518202	0.00570722	ETFA|ENOX1|SUMF1|SEP15|PAOX|AHRR|ERO1B|ERO1A|OXR1|WWOX|SDHA|SCD5|HSDL2
negative regulation of blood pressure	GO:0045776	4	0.0124794	0.0602412	MKKS|GCH1|DRD3|PPARA
positive regulation of vascular endothelial growth factor production	GO:0010575	4	0.013937	0.0654898	CCBE1|ROR2|SULF1|SULF2
lung development	GO:0030324	8	0.00542698	0.033131	PTN|FOG2|EPAS1|CCBE1|EGFR|TBX5|FGF2|FBXW7
vasodilation	GO:0042311	3	0.0290402	0.100075	MKKS|KNG1|GCH1
humoral immune response	GO:0006959	6	0.0112843	0.0554577	CCL2|TFEB|SUH|MEF2C|BST1|BCL2
HIF-1 signaling pathway	hsa04066	14	1.66142e-05	0.000372676	IGF1R|IL6RA|ELOB|IF4E|EGFR|PLCG1|PLCG2|INSR|AKT3|ENO4|ELOC|TLR4|MTOR|BCL2
p53 signaling pathway	hsa04115	7	0.00867428	0.0463133	SESN1|SESN2|PERP|CDK6|SIVA|MRP1|BCL2
MAPK signaling pathway	hsa04010	21	0.000502276	0.00558212	MEF2C|IGF1R|PDGFD|SOS1|PTPRQ|MECOM|GRB2|RASA1|EGFR|NTRK2|KIT|AKT3|INSR|ELK1|STK4|NF1|EFL1|FGF3|FGF2|RASA2|ATF2
Thermogenesis	hsa04714	17	0.00118092	0.0105958	ADCY1|ADCY7|CIA30|SOS1|ATF2|COX5A|CREB5|CPT2|ADCY8|ADCY9|GRB2|MTOR|QCR7|AAKG2|SDHA|RHEB|TSC1

## Sheet: Supplementary Data 9
Supplementary Data 9. SNPs with FST =1 with their overlapping genes between the wild yak and low-altitude bovine. Bolding indicates candidate pathways
Chr	SNP_local	Gene_start	Gene_end	Gene_name	Functional annotations related to high altitude adaptation
chr1	35839222	35804232	36000141	CADM2
chr1	37314099	37297463	37329724	CHM2B
chr1	40304305	40264894	40323880	NSUN3
chr1	43618653	43335441	43930882	EPHA6
chr1	46055109	46024994	46419766	CC026
chr1	46069940	46024994	46419766	CC026
chr1	46291834	46024994	46419766	CC026
chr1	47416311	47124591	47424318	TARSH
chr1	48152522	48144430	48154085	IKBZ
chr1	69962752	69882204	69966960	HACD2
chr1	75109413	75077965	75139031	AT133
chr1	75845610	75792873	75874012	OPA1
chr1	80068361	80016271	80145833	TPRG1
chr1	83019413	82951345	83124750	DGKG
chr1	83570794	83427524	83595229	IF2B2
chr1	84418095	84132505	84421392	VPS8
chr1	89368023	89344394	89470423	UBP13
chr1	89500276	89492409	89506957	NDUB5
chr1	97717799	97605575	97785898	PLD1
chr1	101986017	101891740	102007299	ZBBX
chr1	103351007	103311593	103390517	CHLE
chr1	109510062	109367176	109514753	IQIP1
chr1	111112905	110786857	111215066	RSRC1
chr1	130348263	130210398	130386869	CSTN2
chr1	135096271	134961898	135106791	P2R3A
chr1	135911919	135906679	136367821	EPHB1	angiogenesis
chr1	136352305	135906679	136367821	EPHB1
chr1	139728745	139460849	140145815	CPNE4
chr1	152562807	152455088	152587377	ERG
chr10	3880913	3878190	3886138	INP5E
chr10	6840891	6828361	6876566	FUBP3
chr10	9490946	9455366	9520839	STXB1
chr10	9490971	9455366	9520839	STXB1
chr10	9625516	9617371	9648379	LRSM1
chr10	9625577	9617371	9648379	LRSM1
chr10	9895182	9859624	10177387	RGPS1
chr10	10165551	9859624	10177387	RGPS1
chr10	13814692	13775228	13823008	RC3H2
chr10	35805477	35772434	35846613	NADAP
chr10	35840462	35772434	35846613	NADAP
chr10	38868023	38820899	39035824	GLT14
chr10	39861812	39823736	39985841	AAK1
chr10	42935651	42880472	43022279	MEIS1
chr10	62903167	62895562	62906341	ST1C4
chr10	81036706	81018134	81051343	SLC31
chr10	82419086	82391500	82421082	3HAO
chr10	86319640	86318670	86371289	DHX57
chr10	92181225	92135798	92298160	TTC27
chr10	92184262	92135798	92298160	TTC27
chr10	96713564	96696391	96719908	STABP
chr10	100893269	100840205	100988237	M4K4
chr11	1467744	1213036	1747052	GEPH
chr11	13787994	13657045	13865465	NRX3B
chr11	14643851	14554958	15012990	CE128
chr11	27767327	27763746	27854600	RHOJ
chr11	27780956	27763746	27854600	RHOJ
chr11	41413817	41391323	41654634	FBN1
chr11	44883139	44859177	44895085	LEO1
chr11	49004381	48928492	49066220	RFX7
chr11	55843962	55823473	56033789	TLN2
chr11	60551133	60544141	60581340	KLDC1
chr11	65206153	65202504	65214602	CDAN1
chr11	65282542	65218493	65337546	STAR9
chr11	65866238	65855791	65940920	EHD4
chr11	76538569	76505898	76561453	TEP1
chr11	82389834	82384353	82393046	NFAC4
chr11	87443739	87430242	87464338	AN32A
chr11	89537354	89467044	89542573	SMAD6
chr11	90258283	90048196	90312152	MEG11
chr11	96235979	96128229	96253643	CERT
chr12	6257380	6221165	6436752	DIAP3
chr12	6288683	6221165	6436752	DIAP3
chr12	6324586	6221165	6436752	DIAP3
chr12	15651929	15564332	15822444	VWA8
chr12	21763681	21761108	21775076	MED4
chr12	21763687	21761108	21775076	MED4
chr12	24866615	24865355	25051087	WDFY2
chr12	38036314	38015427	38077709	SPT13
chr12	72834805	72804991	72844456	TYRP2
chr12	84568593	84503322	84787550	NALCN
chr12	84589267	84503322	84787550	NALCN
chr12	86028055	86012126	86039416	ERCC5
chr12	90839697	90822549	91223899	MYO16
chr12	91953680	91923819	92082169	CO4A2
chr13	14946580	14888040	14990931	RHG42
chr13	22280383	22264310	22297032	ENDD1
chr13	39127732	39009740	39175752	SORL
chr13	41577594	41455369	41704154	SRGEF
chr13	41639162	41455369	41704154	SRGEF
chr13	41650592	41455369	41704154	SRGEF
chr13	41951474	41936178	41984318	USH1C
chr13	41951748	41936178	41984318	USH1C
chr13	41970020	41936178	41984318	USH1C
chr13	41975421	41936178	41984318	USH1C
chr13	41981179	41936178	41984318	USH1C
chr13	42505564	42422439	42651556	PKHA7
chr13	47447481	47434375	47536502	MICA2
chr13	47697443	47670837	47718659	DKK3
chr13	48102696	48040883	48395104	GLT18
chr13	48207408	48040883	48395104	GLT18
chr13	59348158	59129858	59371121	FCSD2
chr13	60235589	60219976	60345931	C2CD3
chr13	60245184	60219976	60345931	C2CD3
chr13	63214027	63103508	63263885	ACER3
chr13	63214498	63103508	63263885	ACER3
chr13	65806763	65771014	65880404	MET15
chr13	71637023	71612063	71797720	ABTB2
chr13	84468225	84432355	84474968	NU160
chr13	84468234	84432355	84474968	NU160
chr13	89477798	89471691	89498422	OSBP1
chr14	6345410	6294815	6374798	BIG2
chr14	7634486	7578141	7700646	PKCB1
chr14	11048962	10917606	11072005	TOX2
chr14	13694783	13660651	13695778	PLCG1	HIF-1 signaling pathway
chr14	13694797	13660651	13695778	PLCG1
chr14	20763188	20752308	20795032	BPIA3
chr14	21593342	21577978	21639982	ASXL1
chr14	22085863	22078198	22091681	MYLK2
chr14	24642625	24634369	24648727	RAE1L
chr14	24917626	24895862	24948610	PMEPA
chr14	29334062	29326360	29335661	GMEB2
chr14	31018920	30972577	31029202	COE4
chr14	32168804	32168291	32222412	RNF24
chr14	36876819	36639382	36928220	DIP2C
chr14	40830506	40781864	40833575	ABD12
chr14	46071770	45906285	46144344	NEC2
chr14	55623645	55617012	55639280	SPS1
chr14	59981486	59834367	60018374	PI42A
chr14	60520422	60491887	60674594	DNJC1
chr14	65123244	64807261	65206650	PARD3
chr14	67950838	67949262	67972719	KIN17
chr14	71774035	71695690	71785050	RENT2
chr14	72380562	72027533	72418238	KCC1D
chr14	73087477	73067422	73144292	ANR26
chr14	77248851	77218121	77374446	SPTC3
chr15	840043	829252	852690	PP16A
chr15	18021411	17804958	18034807	NSE2
chr15	18083602	18046496	18094448	WASC5
chr15	18393195	18346082	18504522	MTSS1
chr15	19529618	19518717	19533346	CH076
chr15	19677835	19665866	19688477	DERL1
chr15	22770523	22767374	22775489	EFCB1
chr15	23966707	23963027	23991386	PCMD1
chr15	28051976	27895797	28204495	TOX
chr15	28104266	27895797	28204495	TOX
chr15	28965285	28911216	28974511	CAH8
chr15	29811659	29786192	29943437	CLVS1
chr15	32309500	32244286	32413122	CP7B1
chr15	32328023	32244286	32413122	CP7B1
chr15	33158451	33070615	33175392	PDE7A
chr15	48975376	48613368	49055635	SAM12
chr15	70954105	70899579	70966068	PTSS1
chr15	84155287	84069653	84172519	TAF2
chr16	4423108	4410031	4480724	RASF5
chr16	20025710	19896661	20218545	USH2A
chr16	51483243	51477993	51527018	MORN1
chr16	66841913	66778961	66847838	EDEM3
chr16	67013190	66887015	67066982	NIBA1
chr16	76228121	76198414	76431508	PLXA2
chr16	80314553	80293818	80335406	KIF14
chr17	5128247	5053768	5177254	TRIM2
chr17	18543387	18345050	18801044	MAML3
chr17	18987230	18941046	18992714	SETD7
chr17	37942651	37913419	37999881	FSTL5
chr17	41037079	40953889	41078534	FNIP2
chr17	41037127	40953889	41078534	FNIP2
chr17	41702493	41637487	41705933	GAK1B
chr17	45336690	45326507	45348997	ANKL2
chr17	48691337	48044531	48802494	T132D
chr17	53928302	53880466	53963027	CLIP1
chr17	54283268	54274325	54288710	PSMD9
chr17	54311697	54308947	54320713	HPPD
chr17	57884161	57813158	57897336	TAOK3
chr17	58747329	58730579	58765464	FBX21
chr17	59670293	59441202	59718247	MD13L
chr17	61172879	61125026	61178258	TBX5	heart development/lung development
chr17	62066000	62062207	62066912	RITA1
chr17	62175174	62155270	62182849	NCLX
chr17	63387575	63361315	63416183	GCN1
chr17	63392863	63361315	63416183	GCN1
chr17	63392954	63361315	63416183	GCN1
chr17	63474104	63467638	63497034	SIR4
chr17	63509601	63507617	63514234	PA21B
chr17	68187089	68142198	68201535	PIPNB
chr17	71480237	71455501	71543176	LV140
chr17	72242615	72169824	72254497	CYTSA
chr18	1753432	1665405	2007665	DOCK2
chr18	3781985	3681646	3803793	FBW1B
chr18	4115150	4095896	4214677	SPD2B
chr18	9461401	9384833	9473748	MAP1B
chr18	13563079	13536395	13623592	ERBIN
chr18	20218969	19724232	20340153	PDE4D
chr18	20300824	19724232	20340153	PDE4D
chr18	37146637	37115215	37218750	CPLN1
chr18	38278508	38269231	38306359	UD3A1
chr18	40216664	39948985	40337219	ATS12
chr18	58504288	58344670	58513799	ANKH
chr18	67849993	67847807	67976745	ATS16
chr18	71858572	71842578	71865663	SDHA
chr19	5863467	5698716	5898426	EMAL1
chr19	6018165	6004858	6079946	CC85C
chr19	6054728	6004858	6079946	CC85C
chr19	11193855	11184633	11241281	SPA37
chr19	25013906	24990482	25132458	MRPP3
chr19	30395079	30251183	30404796	KPCD1
chr19	36416063	36383637	36426329	ARI3B
chr19	42962870	42928082	42964181	MTMRA
chr19	47408120	47381844	47418265	AP3B2
chr19	48916859	48904862	48919227	ZN710
chr19	56284647	56270846	56378897	CHD2
chr19	62439875	62363215	62661542	IGF1R	HIF-1 signaling pathway
chr2	29324333	29170443	29558285	PDE1A
chr2	30255657	30197685	30287539	ITA4
chr2	37060243	36945364	37144897	CHIN
chr2	37131122	36945364	37144897	CHIN
chr2	39848355	39759571	39857196	CMC1
chr2	52039139	52010426	52162651	BAZ2B
chr2	52039142	52010426	52162651	BAZ2B
chr2	53658145	53634885	53713999	ACVR1	angiogenesis
chr2	59853723	59820866	59876214	RIF1
chr2	78086543	77970406	78212633	MGT5A
chr2	101120922	101102459	101161504	SF3B1
chr2	104251883	104246985	104318041	AOXA
chr2	104309607	104246985	104318041	AOXA
chr2	105421101	105400740	105447990	ALS2
chr2	112899185	112784386	113010466	UNC80
chr2	113088221	113037393	113139697	KAL1L
chr2	134685735	134685306	134708300	CSN7B
chr2	135064022	134857590	135162758	DI3L2
chr2	135136485	134857590	135162758	DI3L2
chr2	136076278	136072647	136098632	K1522
chr2	136609009	136600921	136620041	TM39B
chr2	136947769	136909361	137017537	AGRB2
chr2	139804345	139802393	139825599	TSAP1
chr2	143784921	143736474	143785334	MYOM3
chr2	146517671	146433656	146784749	IF4G3
chr2	148028114	148000538	148038263	MIC10
chr20	2097406	2089346	2105630	ZN667
chr20	6902629	6901988	6945010	CDK4
chr20	10587404	10584814	10605067	DHB14
chr20	13238439	13236485	13245616	TPC6A
chr20	13334964	13313077	13336498	CLASR
chr20	16706441	16702511	16709676	DYR1B
chr20	30430862	30427173	30439468	PAG15
chr20	30497136	30473319	30545856	NFAC3
chr20	31920454	31907345	31931298	CADH5
chr20	39626343	39604348	39626926	AATM
chr20	42443750	42423461	42449535	MMP2	response to hypoxia/HIF-1 signaling pathway/heart development/lung development/angiogenesis
chr20	44202498	44160725	44252644	FTM
chr20	53242682	53222735	53257340	FBX31
chr20	55294557	55251702	55313907	UBP10
chr21	8387170	8384860	8409699	MFS11
chr21	12719302	12651302	12761516	CCD57
chr21	13376969	13330491	13380452	FOXK2
chr21	15504889	15502008	15528250	DCAF7
chr21	15518636	15502008	15528250	DCAF7
chr21	17373989	17269989	17397831	KANL1
chr21	23601373	23586185	23683790	FXL20
chr21	23601475	23586185	23683790	FXL20
chr21	24706269	24703188	24713834	TBX21
chr21	25827724	25816133	25829414	UBE2Z
chr21	27205348	27186850	27233794	MYBPP
chr21	28943272	28938193	28982869	MYO15
chr21	30233277	30214305	30247288	LR75A
chr21	30292269	30285821	30296492	ZN287
chr21	32716403	32658444	32733883	MP2K4
chr21	39053626	39037857	39055161	SHPK
chr21	40401942	40395471	40404076	DPH1
chr21	40411396	40408304	40480631	R4RL1
chr21	41447722	41405972	41567221	NXN
chr21	41552090	41405972	41567221	NXN
chr21	41908906	41878843	41913883	GOSR1
chr21	42548302	42477845	42575858	SSH2
chr21	42551243	42477845	42575858	SSH2
chr21	44306268	44272277	44370377	KSR1
chr21	45221128	45209199	45234776	UTP6
chr21	49731358	49689067	49731620	TAD2A
chr22	673774	658209	696972	KDSR
chr22	12865176	12685806	12883208	MYO5B
chr22	16148472	15944786	16153260	LOXH1
chr22	19282338	19276513	19436611	SPIR1
chr22	19905420	19868181	20119785	PIEZ2
chr22	19928803	19868181	20119785	PIEZ2
chr22	21099591	21083176	21195126	MTCL1
chr22	41959794	41479511	42002740	FHOD3	angiogenesis
chr23	8454899	8441032	8509428	PDC6I
chr23	15748752	15667214	15873254	ANO10
chr23	17181073	17174979	17182776	CREL1
chr23	17374162	17362024	17406064	MTMRE
chr23	28578603	28527751	28795669	PZRN3
chr23	32665129	32597535	32789857	FRM4B
chr23	32734501	32597535	32789857	FRM4B
chr23	32734510	32597535	32789857	FRM4B
chr23	32775435	32597535	32789857	FRM4B
chr23	32780475	32597535	32789857	FRM4B
chr23	43206627	43204087	43235886	F107A
chr23	44362811	44359980	44422378	I17RD
chr23	44407181	44359980	44422378	I17RD
chr23	44670964	44471677	44748211	ARHG3
chr23	50907101	50898735	50913226	IP6K1
chr23	50910901	50898735	50913226	IP6K1
chr23	51203800	51198593	51237848	UBP4
chr23	56883036	56859594	56892773	TMM40
chr23	60387892	60374171	60390073	MCM2
chr23	60787215	60759985	60868471	MIC25
chr24	11325116	11319974	11328668	TPSN
chr24	46404980	46348009	46419991	RANB9
chr24	46421738	46421645	46425743	NOL7
chr24	52204168	52178772	52318678	F13A
chr24	52586623	52517192	52826872	SYFM
chr24	55652482	55644681	55689466	DUS22
chr25	17246342	16757250	17276175	OPCM
chr25	19187554	19077724	19207416	FLI1
chr25	26859166	26809989	26930786	ANM3
chr25	51232614	51177542	51246460	HPHL1
chr26	10505850	10452813	10549205	PTEN	cellular response to hypoxia/heart development/angiogenesis
chr26	14344545	14329427	14392320	TNKS2
chr26	17618996	17609010	17734851	SRBS1
chr26	19111947	19056158	19228444	SLIT1
chr26	19124780	19056158	19228444	SLIT1
chr26	20352461	20324889	20965197	HPSE2
chr26	21872577	21837856	21877185	ERLN1
chr26	23393519	23362666	23525714	ARMD3
chr26	24115697	24094455	24150020	WBP1L
chr26	34565299	34534118	34566800	CASP7
chr26	41020694	40885498	41031669	PLPP4
chr26	47841814	47807187	47850785	PTPRE
chr26	52051326	52048755	52057551	FUCM
chr27	8724130	8711650	8814806	KAT6A
chr27	9028947	8983814	9085482	ANK1
chr27	16404302	16401590	16412368	TTI2
chr27	29852158	29845320	29875538	PDLI3
chr27	29872641	29845320	29875538	PDLI3
chr27	30019643	29968145	30062066	SNX25
chr27	31442121	31419141	31568077	WWC2
chr27	43431356	43401007	43434227	CSMD1
chr28	15160844	15147381	15492638	BICC1	heart development
chr28	15279490	15147381	15492638	BICC1
chr28	29044701	29039480	29063575	VISTA
chr28	29550872	29550515	29734634	MICU1
chr28	30432691	30394909	30444478	F149B
chr28	30886079	30866557	30919323	KCC2G
chr28	31613559	31171135	31721257	ADK
chr28	34014570	33774947	34548569	KCMA1
chr28	34285312	33774947	34548569	KCMA1
chr28	34492016	33774947	34548569	KCMA1
chr28	42364067	42346211	42421330	WAPL
chr28	44778124	44750173	44784109	DRGX
chr28	44805943	44804464	44876317	ERCC6
chr28	45183393	45076653	45187045	PARG
chr28	46983786	46959624	47001538	COG2
chr29	3182286	3170904	3210395	CRML
chr29	3192643	3170904	3210395	CRML
chr29	3971916	3962525	4022565	PDPK1
chr29	9807469	9799677	9823069	CP072
chr29	11557688	11546604	11777749	CL16A
chr29	11608447	11546604	11777749	CL16A
chr29	11703999	11546604	11777749	CL16A
chr29	12328418	12289301	12349463	TXD11
chr29	15702723	15658504	15711745	PDXD1
chr29	16311660	16253871	16404529	MRP1	cellular response to hypoxia
chr29	19099760	19074614	19212335	VP35L
chr29	22672095	22670410	22747163	UBP31
chr29	22678203	22670410	22747163	UBP31
chr29	22708190	22670410	22747163	UBP31
chr29	23202434	23196657	23220949	PALB2
chr29	27574468	27519556	27625328	XPO6
chr29	28256651	28255907	28259357	ASPH1
chr29	29599549	29598149	29619699	SERB
chr29	30063852	30008944	30080136	TPST1
chr29	34596702	34576738	34599814	RCC1L
chr29	35569277	35557989	35574749	BCL7B
chr29	36705711	36633254	36749180	CUX1
chr29	38064098	38048908	38064736	ZCPW1
chr29	41746257	41386078	41859307	SDK1
chr3	2819845	2718900	2824172	RBM33
chr3	5031967	4997894	5069473	ARP3B
chr3	5148234	5114363	5151139	XRCC2
chr3	16890146	16740411	16913495	THAS
chr3	17680280	17634063	17711961	K1549
chr3	21634975	21555239	21660398	CALD1
chr3	25052513	25008902	25215746	MKLN1
chr3	27318414	27262688	27339352	TNPO3
chr3	28342391	27954490	28375272	SND1
chr3	43471637	43456161	43509185	ODO1
chr3	43691719	43665232	43718369	CCM2
chr3	48003137	47945161	48175530	ADA22
chr3	49110010	49085056	49145204	GSDME
chr3	56262696	56210957	56264381	AVL9
chr3	65671340	65654979	65694625	PPR3A
chr3	71530306	71526917	71596386	S26A4
chr3	73223782	73172658	73225309	CDHR3
chr3	76157660	76148097	76222685	F185A
chr3	94996902	94972124	95006708	TSN13
chr3	107718821	107713689	107747220	PON1
chr4	6447368	6443515	6493696	ARFG3
chr4	7337393	7309201	7383341	MEI1
chr4	7812799	7797172	7859523	EP300	response to hypoxia/HIF-1 signaling pathway/heart development/lung development
chr4	16856052	16844267	16864340	C1RL
chr4	49479487	49449825	49485561	BPIFC
chr4	51831817	51794971	51845474	DP13B
chr4	63405076	63400517	63413539	ESYT1
chr4	71313768	71239096	71314767	CL056
chr4	71574845	71511077	71584073	RASF3
chr4	90534275	90491300	90540912	FMNL3	angiogenesis
chr4	91463896	91279445	91506835	DIP2B
chr4	94029264	94026224	94059344	SP1
chr4	95635730	95631985	95728854	CC020
chr4	95700832	95631985	95728854	CC020
chr5	4767230	4754003	4791679	INT3
chr5	6243737	6123165	6296971	ASH1L
chr5	51221894	51211161	51292710	ABCD3
chr5	59784907	59757743	59789019	ODF2L
chr5	61330309	61272173	61353788	LPAR3
chr5	61330318	61272173	61353788	LPAR3
chr5	84093404	84072593	84126482	EFCB7
chr5	96726667	96710414	96873922	OSBL9
chr5	97142232	97137473	97176394	TT39A
chr5	97536230	97525096	98021292	FAF1
chr5	97776381	97525096	98021292	FAF1
chr5	104625150	104580071	104648510	PTPRF
chr5	112073975	112058117	112088960	AGO1
chr5	119679539	119673419	119697522	ILKAP
chr5	119686040	119673419	119697522	ILKAP
chr5	120518168	120402167	120635885	HDAC4
chr5	122431682	122415475	122439561	2022-09-02
chr5	122534611	122507417	122543086	FARP2
chr6	9405542	9382592	9495909	SC24D
chr6	15104165	15060035	15567912	ANK2
chr6	15144074	15060035	15567912	ANK2
chr6	27665006	27624464	27679537	DAPP1
chr6	27671034	27624464	27679537	DAPP1
chr6	63148906	62995954	63345131	LIMC1
chr6	74657079	74654771	74680029	SRP72
chr6	75177714	75172383	75217858	RPB2
chr6	75194954	75172383	75217858	RPB2
chr6	92909961	92827725	92959732	PARM1
chr6	92916914	92827725	92959732	PARM1
chr6	92928500	92827725	92959732	PARM1
chr6	98828323	98812560	98839889	BMP3
chr6	104683545	104534240	104703843	PTN13
chr6	105033449	104857812	105036575	AFF1
chr6	115940698	115911859	115950360	MA2B2
chr6	115980993	115956335	116010102	MA2B2
chr6	117091519	117000012	117110614	AFAP1
chr6	117091521	117000012	117110614	AFAP1
chr6	119061949	119056005	119073493	RNF4
chr7	7215327	6353313	7233524	ASTN2
chr7	10399851	10399042	10400206	DPOE3
chr7	10479943	10464646	10485841	WDR31
chr7	10635360	10593807	10650350	FKB15
chr7	27615082	27591323	27634106	PTPC1
chr7	28413622	28274925	28421732	WNK2
chr7	31346536	31132669	31347506	FANCC
chr7	31346583	31132669	31347506	FANCC
chr7	51077239	51068574	51089502	TSTD2
chr7	51085834	51068574	51089502	TSTD2
chr7	59887938	59829387	60139622	GNAQ
chr7	65819158	65805754	65868367	CEIP2
chr7	67152576	67142300	67166150	KLF9
chr7	74778522	74651168	74794593	RIC1
chr7	84329586	84310738	84460274	FREM1
chr7	84721892	84644603	84792758	TT39B
chr7	88569890	88567524	88606507	HAUS6
chr7	103008579	102925405	103024420	SCAR5
chr7	104145755	104099496	104210590	HMBX1
chr7	112660508	112656112	112671340	SH3R1
chr8	8254107	8241980	8262123	PNDC1
chr8	29292840	29239905	29316834	PEX7
chr8	62618593	62540635	62638053	FOXO3	cellular response to hypoxia
chr8	91792262	91572970	92194675	KCNQ5
chr9	1020429	971527	1226736	TM232
chr9	1823978	1691833	1887089	MA2A1
chr9	2471762	2416726	2790440	FER
chr9	8124683	8112189	8231096	NHRF3
chr9	14227821	14222268	14316549	LCAP
chr9	39048976	39016555	39063595	TTC1
chr9	39875657	39872112	39927516	RN145
chr9	40138812	39968307	40374530	COE1
chr9	40164117	39968307	40374530	COE1
chr9	40195953	39968307	40374530	COE1
chr9	45132782	45030652	45256332	GLT10
chr9	49339954	49335666	49366301	CSF1R
chr9	56559826	56489067	56794003	RHG26
chr9	60535278	60504122	60656474	CTNA1
chr9	60535676	60504122	60656474	CTNA1
chr9	60877414	60871022	60897879	ERF1
chr9	88577937	88563706	88588440	S22A5

## Sheet: Supplementary Data 10
Supplementary Data 10. Statistics of introgression of SV between domestic yaks and cattle in the gene regulatory region.
SV introgression direction	Categories	Number	Percentage (%)
Yaks to cattle	Intron regions	3126	28.4182
	Promoter regions	755	6.86364
	other regions	7119	64.7182
Cattle to yaks	Intron regions	1760	26.8211
	Promoter regions	376	5.72996
	other regions	4426	67.4489
Yaks and cattle to each other	Intron regions	2848	25.6623
	Promoter regions	632	5.69472
	other regions	7618	68.643
Yaks to cattle	LINE elements	5096	46.3273
	Other elements	1872	17.0182
	SINE element	3352	30.4727
	Non-repeat elements	680	6.18182
Cattle to yaks	LINE elements	2903	44.2396
	Other elements	1103	16.8089
	SINE element	1823	27.7812
	Non-repeat elements	733	11.1704
Yaks and cattle to each other	LINE elements	5148	46.4
	Other elements	1815	16.3543
	SINE element	3241	29.2035
	Non-repeat elements	894	8.05551

[truncated: 6 more sheets: Supplementary Data 11, Supplementary Data 12, Supplementary Data 13, Supplementary Data 14, Supplementary Data 15, Supplementary Data 16]
