# Supplementary material for: Evolutionary origin of genomic structural variations in domestic yaks
Source: Nat Commun. 2023 Sep 19;14:5617. doi: 10.1038/s41467-023-41220-x (PMC10509194; doi:10.1038/s41467-023-41220-x)
Supplement: Supplementary file 6 — Source data [file 41467_2023_41220_MOESM6_ESM.xlsx]

## Sheet: Fig.3e
Fig.3e. Expression of EPAS1
EPAS1
	Control	Hap-1 (yak)	Hap-1 (cattle)
Relative luciferase activity	1.009	1.6639	3.0276
	1.0827	1.9543	2.945
	0.9083	1.7125	2.5965
Average	1	1.7769	2.85637
SD	0.0875476	0.155543	0.228809
FPKM		526.669	936.077
		517.921	787.79
		432.36	775.279
Average		492.317	833.048
SD		52.108	89.4444
		1

## Sheet: Fig.3f
Fig.3f. Expression of MB
MB
	Control	Hap-1 (yak)	Hap-1 (cattle)
Relative luciferase activity	1.1428	3.1904	1.7799
	0.8235	3.3529	1.6087
	1.0337	2.9096	1.7256
Average	1	3.15097	1.70473
SD	0.162296	0.224265	0.0874867
FPKM		27984.5	13182.5
		24518.3	15573.5
		22247.8	15725.2
Average		24916.9	14827.1
SD		2889.01	1426.25

## Sheet: Fig.3j-l
Fig.3j-l. Relative luciferase activity of DISC1, VWC2 and SNX3
Gene name		Control	Hap-1	Hap-1
DISC1	Relative luciferase activity	0.8752	3.2515	1.7891
		1.1227	3.9124	1.9524
		1.0021	3.5816	1.9004
	Average	1	3.58183	1.88063
	SD	0.123763	0.33045	0.0834252
VWC2	Relative luciferase activity	1.0038	1.7535	2.8477
		0.9557	1.9008	3.0513
		1.0405	1.6146	3.1506
	Average	1	1.7563	3.01653
	SD	0.0425275	0.143121	0.154414
SNX3	Relative luciferase activity	1.0466	2.0631	2.6232
		0.9298	2.0194	3.6915
		1.0236	1.7365	2.8151
	Average	1	1.93967	3.04327
	SD	0.0618731	0.177299	0.569527

## Sheet: Fig.4c-d
Fig.4c-4d. Expression of KIT
KIT
	White yak	Black yak
FPKM	6.70276	12.2057
	6.12178	12.1794
	4.34273	11.4851
	6.45893	17.5072
	2.80459	19.1435
	4.65542	18.5471
Average	5.72242	11.9568
SD	1.22966	0.408635
Relative mRNA expression level	0.337023	0.958344
	0.388707	0.942942
	0.548285	0.91535
	0.582552	0.885658
	0.849994	0.853193
	0.493116	0.830771
Average	0.424671	0.938879
SD	0.110127	0.0217828

## Sheet: Supplementary Fig. 6
Supplementary Fig. 6. Primers of SV genotyping of EPAS1 and MB
Genotyping for EPAS1-SV
F: GTGACTATGGATGGATAAGGATGGC
R: CTTCTCAAACCTGCCTCTGCCTAC
Genotyping for MB-SV
F: GTTTGGTGCAGCAGTGAAGGTAAGG
R: GAGAATGCTGTTTACCTGCCCAATG

## Sheet: Supplementary Fig. 7c
Supplementary Fig. 7c The mRNA expression levels of the EPAS1 downstream gene EPO
	Hypoxia(O2 1%)	Normoxia
Yak	1.06417	0.45756
	1.15495	0.447585
	0.813624	0.717491
Cattle	0.218202	0.388378
	0.14385	0.337354
	0.137037	0.166332
	qPCR-F: TCACTGTCCCAGACACCAAA
	qPCR-R: CACTGACGGCTTTATCCACA
